# Supplementary material for: Identification of Oxygen-Responsive Transcripts in the Silage Inoculant Lactobacillus buchneri CD034 by RNA Sequencing
Source: PLoS One. 2015 Jul 31;10(7):e0134149. doi: 10.1371/journal.pone.0134149 (PMC4521753; doi:10.1371/journal.pone.0134149)
Supplement: S1 Table — The table contains information about the annotation, read count and RPKM values as determined by the ReadXplorer platform and results of the differential transcriptional analysis computed by DeSeq. (XLSX) [file pone.0134149.s002.xlsx]

## Sheet: Tabelle1
Annotation				Read counts (ReadXplorer)				RPKM values (ReadXplorer)						DeSeq
Replicon	Locus tag	Gene	Product (EC)	F1-18.5 h-anaerobic	F1-21 h-aerobic	F2-18.5 h-anaerobic	F2-21 h-aerobic	F1-18.5 h-anaerobic	F1-21 h-aerobic	F2-18.5 h-anaerobic	F2-21 h-aerobic	RPKM mean (aerobic)	RPKM mean (anaerobic)	Read count mean (aerobic)	Read count mean (anaerobic)	Read count mean	Fold change	p-value adjusted
chromosome	LBUCD034_0001	dnaA	Chromosomal replication initiator protein dnaA	10930	11864	8713	9484	300.254	298.452	291.808	289.533	293.993	296.031	9980.32	10386.7	10183.5	0.960872	0.768657
chromosome	LBUCD034_0002	dnaN	DNA polymerase III subunit beta (EC 2.7.7.7)	22178	26070	18914	18421	721.473	776.629	750.139	665.961	721.295	735.806	20660.9	21808.5	21234.7	0.947378	0.743057
chromosome	LBUCD034_0003		RNA-binding S4 protein	3159	3749	3063	3485	507.154	551.164	599.513	621.772	586.468	553.333	3409.96	3325.39	3367.67	1.02543	0.893719
chromosome	LBUCD034_0004	recF	recombination protein F	10806	10133	8866	8779	358.127	307.528	358.229	323.337	315.433	358.178	8880.44	10418.4	9649.42	0.85238	0.133622
chromosome	LBUCD034_0005	gyrB	DNA gyrase subunit B (EC 5.99.1.3)	21519	19934	16875	14854	410.514	348.237	392.474	314.911	331.574	401.494	16201.5	20283.7	18242.6	0.798747	0.0274522
chromosome	LBUCD034_0006	gyrA	DNA gyrase subunit A (EC 5.99.1.3)	37623	32653	29766	25971	546.519	434.36	527.149	419.255	426.807	536.834	27399.5	35619	31509.3	0.769239	0.00659276
chromosome	LBUCD034_0007	lctO	L-Lactate oxidase (EC 1.13.12.4)	472	1263	363	880	15.7696	38.6418	14.7859	32.6738	35.6578	15.2777	994.423	440.667	717.545	2.25663	4.99312e-11
chromosome	LBUCD034_0008		hypothetical protein	7822	10507	7387	9270	1510.84	1858.47	1739.52	1989.84	1924.16	1625.18	9295.86	8116.87	8706.36	1.14525	0.260241
chromosome	LBUCD034_0009	rpsF	30S ribosomal protein S6	23592	18470	20558	18861	2945.85	2111.97	3129.59	2617.27	2364.62	3037.72	17687.6	23459.1	20573.3	0.753979	0.0403282
chromosome	LBUCD034_0010	ssb	Single-stranded DNA-binding protein	41994	31536	31763	30922	2746.67	1888.86	2532.81	2247.63	2068.25	2639.74	29527.4	38889.7	34208.6	0.759261	0.00970006
chromosome	LBUCD034_0011	rpsR	30S ribosomal protein S18	21750	15910	16662	14827	3360.86	2251.31	3138.91	2546.14	2398.73	3249.89	14490.8	20267.4	17379.1	0.714979	0.000255788
chromosome	LBUCD034_0012	nhaC	Na+/H+ antiporter	771	888	646	660	20.1927	21.2974	20.6268	19.2097	20.2536	20.4097	720.837	751.311	736.074	0.959439	0.858791
chromosome	LBUCD034_0013		aromatic amino acid transport protein	142	138	105	99	3.78313	3.3668	3.41046	2.93114	3.14897	3.5968	110.149	130.076	120.112	0.84681	0.608256
chromosome	LBUCD034_0014		DHH family phosphoesterase	8654	8480	6845	8156	159.432	143.064	153.742	166.984	155.024	156.587	7856.49	8192	8024.25	0.959044	0.716231
chromosome	LBUCD034_0015	rplI	50S ribosomal protein L9	15781	15383	13621	15320	1291.93	1153.24	1359.48	1393.8	1273.52	1325.71	14527.4	15614.6	15071	0.930373	0.643628
chromosome	LBUCD034_0016	dnab1	replicative DNA helicase DnaB (EC 3.6.1.-)	9242	9515	7623	8314	247.826	233.649	249.211	247.758	240.704	248.518	8375.8	8934.38	8655.09	0.93748	0.595098
chromosome	LBUCD034_0017		hypothetical protein	197	227	165	166	5.59832	5.90735	5.71659	5.2425	5.57492	5.65746	182.842	191.933	187.388	0.952635	0.89886
chromosome	LBUCD034_0018	ycfA	Transcriptional regulator, TetR family	2956	3109	2404	2195	165.346	159.252	163.94	136.446	147.849	164.643	2462.99	2837.32	2650.15	0.868067	0.280119
chromosome	LBUCD034_0020		DNA-binding response regulator, OmpR family (Rec-wHTH domains)	7699	8812	6167	7358	398.215	417.381	388.882	422.942	420.162	393.549	7577.59	7333.92	7455.75	1.03322	0.831351
chromosome	LBUCD034_0021	hpk1	histidine kinase (EC 2.7.13.3)	11546	12341	9419	9854	230.953	226.057	229.699	219.05	222.553	230.326	10375.6	11099.7	10737.7	0.934767	0.598387
chromosome	LBUCD034_0022		hypothetical protein	7530	6791	5970	5774	214.975	177.542	207.792	183.193	180.367	211.383	5894.04	7136.35	6515.19	0.825918	0.0678929
chromosome	LBUCD034_0023		hypothetical protein	5429	5152	4493	4336	242.282	210.548	244.455	215.045	212.797	243.368	4448.19	5257.23	4852.71	0.846109	0.133209
chromosome	LBUCD034_0024	phnP	Zn-dependent hydrolase, beta-lactamase superfamily	3793	3827	2978	3221	174.956	161.651	167.468	165.111	163.381	171.212	3304.27	3577.37	3440.82	0.923657	0.52671
chromosome	LBUCD034_0025	htrA	trypsin-like serine protease (EC 3.4.21.-)	34166	41900	29360	39515	1005.6	1129.33	1053.53	1292.5	1210.92	1029.57	38407.6	33728.8	36068.2	1.13872	0.328336
chromosome	LBUCD034_0026		putative surface layer protein SlpB	7233	7858	5940	6456	123.158	122.527	123.308	122.165	122.346	123.233	6701.89	6976.85	6839.37	0.96059	0.772937
chromosome	LBUCD034_0027		hypothetical protein	9	11	4	10	2.09917	2.34949	1.13743	2.59205	2.47077	1.6183	9.8869	6.66809	8.2775	1.48272	0.818742
chromosome	LBUCD034_0028		rRNA large subunit methyltransferase	562	792	417	666	43.4208	56.0352	39.2788	57.1839	56.6095	41.3498	683.512	515.659	599.585	1.32551	0.0638024
chromosome	LBUCD034_0029		amidohydrolase 2 family protein	3269	4492	2788	3488	120.27	151.341	125.053	142.612	146.977	122.662	3724.79	3214.61	3469.7	1.15871	0.19374
chromosome	LBUCD034_0030		hypothetical protein	813	1121	723	825	99.5062	125.644	107.884	112.215	118.929	103.695	905.684	817.059	861.372	1.10847	0.467604
chromosome	LBUCD034_0031		transcriptional regulator, MarR family	915	1174	701	832	81.3743	95.6113	76.0056	82.2295	88.9204	78.6899	931.704	852.657	892.181	1.09271	0.568644
chromosome	LBUCD034_0032	gyar1	putative glyoxylate reductase (EC 1.1.1.26)	275	351	215	259	10.5574	12.3398	10.0629	11.05	11.6949	10.3102	283.939	258.826	271.383	1.09703	0.693301
chromosome	LBUCD034_0033		HTH-type transcriptional activator hxlR	866	985	712	724	79.8903	83.2123	80.0788	74.2255	78.7189	79.9845	795.328	835.812	815.57	0.951563	0.8152
chromosome	LBUCD034_0034		hypothetical protein	1108	1287	855	945	69.8819	74.3324	65.7434	66.2361	70.2843	67.8127	1038.66	1036.15	1037.41	1.00242	0.986468
chromosome	LBUCD034_0035	fabg1	Short-chain alcohol dehydrogenase (EC 1.1.1.100)	3288	5101	2672	3481	158.772	225.565	157.304	186.803	206.184	158.038	3977.88	3154.8	3566.34	1.2609	0.0339176
chromosome	LBUCD034_0036	fldA	putative flavodoxin	89	101	51	75	7.09806	7.37642	4.95885	6.64736	7.01189	6.02845	81.9516	72.7342	77.3429	1.12673	0.818742
chromosome	LBUCD034_0037		transcriptional regulator, XRE family	1932	2093	1888	1965	310.168	307.705	369.533	350.583	329.144	339.851	1913.9	2042.49	1978.2	0.937039	0.767516
chromosome	LBUCD034_0038		ABC-type oligopeptide transport system, periplasmic component	518	557	448	547	11.6214	11.4435	12.2537	13.6381	12.5408	11.9376	521.968	513.072	517.52	1.01734	0.969445
chromosome	LBUCD034_0039		aminopeptidase I zinc metalloprotease (EC 3.4.11.-)	1708	2274	1314	1645	58.8132	71.7054	55.1624	62.9493	67.3273	56.9878	1822.23	1594.87	1708.55	1.14256	0.302751
chromosome	LBUCD034_0040	radC	putative glutamine amidotransferase (EC 3.5.1.94)	1253	1530	1027	1256	60.5051	67.6562	60.4606	67.4014	67.5288	60.4829	1304.36	1207.43	1255.9	1.08028	0.612886
chromosome	LBUCD034_0041	malz1	alpha-glucosidase (EC 3.2.1.20)	7991	10637	6567	7731	128.791	156.993	129.037	138.471	147.732	128.914	8542.82	7710.68	8126.75	1.10792	0.358525
chromosome	LBUCD034_0042		hypothetical protein	467	537	383	382	20.841	21.9458	20.8382	18.9454	20.4456	20.8396	426.924	450.155	438.539	0.948394	0.839598
chromosome	LBUCD034_0043		hypothetical protein	659	609	538	578	36.531	30.9149	36.3596	35.6076	33.2613	36.4453	560.164	633.766	596.965	0.883865	0.439793
chromosome	LBUCD034_0044		hypothetical protein	2603	2447	2203	2093	94.3628	81.2336	97.3649	84.3207	82.7771	95.8638	2130.34	2549.6	2339.97	0.835558	0.130108
chromosome	LBUCD034_0045		hypothetical protein	415	737	384	619	74.3499	120.913	83.8734	123.243	122.078	79.1116	635.652	425.942	530.797	1.49234	0.00500008
chromosome	LBUCD034_0046		imidazolonepropionase related amidohydrolase (EC 3.5.2.7)	121	172	85	129	3.7677	4.90449	3.22679	4.46394	4.68422	3.49724	140.232	108.184	124.208	1.29623	0.384769
chromosome	LBUCD034_0047		imidazolonepropionase related amidohydrolase (EC 3.5.2.7)	105	142	72	123	3.28604	4.06956	2.74712	4.27787	4.17371	3.01658	124.434	92.8339	108.634	1.34039	0.367202
chromosome	LBUCD034_0048		ABC-type oligopeptide transport system, periplasmic component	69	69	62	63	1.59432	1.45999	1.74655	1.61773	1.53886	1.67043	62.161	69.7235	65.9422	0.891536	0.814295
chromosome	LBUCD034_0049	hbd1	putative 3-hydroxybutyryl-CoA dehydrogenase (EC 1.1.1.157)	203	464	189	325	8.4493	17.6855	9.59064	15.033	16.3593	9.01997	366.226	209.043	287.635	1.75192	0.000865081
chromosome	LBUCD034_0050	fdh	formate dehydrogenase (EC 1.2.1.2)	1493	5080	1165	2372	46.256	144.127	44.0043	81.6697	112.899	45.1301	3386.89	1403.85	2395.37	2.41257	0.0638024
chromosome	LBUCD034_0051	aldB1	Alpha-acetolactate decarboxylase (EC 4.1.1.5)	3477	4372	2929	3376	180.596	207.95	185.475	194.87	201.41	183.035	3615.41	3397.54	3506.47	1.06413	0.618545
chromosome	LBUCD034_0052	als	acetolactate synthase (EC 2.2.1.6)	6585	8170	5456	6029	145.621	165.45	147.097	148.167	156.809	146.359	6609.3	6380.39	6494.84	1.03588	0.765933
chromosome	LBUCD034_0053		transcriptional regulator, MarR family	911	1188	770	982	75.5811	90.2581	77.8837	90.5408	90.3995	76.7324	1016.34	891.712	954.028	1.13977	0.376052
chromosome	LBUCD034_0054		transcriptional regulator, PurR family	6111	6174	5103	5193	233.157	215.714	237.368	220.187	217.951	235.263	5328.93	5944.71	5636.82	0.896415	0.363339
chromosome	LBUCD034_0055		3-carboxymuconate cyclase (EC 5.5.1.5)	122	137	94	77	4.33373	4.45653	4.0709	3.0397	3.74812	4.20232	98.1795	114.004	106.092	0.861191	0.711862
chromosome	LBUCD034_0056		citrate transporter	98	95	84	76	2.83713	2.51856	2.96479	2.44515	2.48185	2.90096	79.9469	96.6185	88.2827	0.827449	0.617369
chromosome	LBUCD034_0057		sugar phosphate isomerase/epimerase	150	182	124	181	7.50716	8.34123	7.56601	10.067	9.20413	7.53658	171.743	145.172	158.457	1.18304	0.576645
chromosome	LBUCD034_0058	kduD	2-deoxy-D-gluconate 3-dehydrogenase (EC 1.1.1.125)	169	260	119	221	8.00437	11.2769	6.87145	11.6324	11.4547	7.43791	225.626	151.267	188.446	1.49157	0.0773606
chromosome	LBUCD034_0059		D-3-phosphoglycerate dehydrogenase (EC 1.1.1.95)	395	495	320	413	15.5507	17.8456	15.359	18.0692	17.9574	15.4548	425.489	378.406	401.948	1.12442	0.563284
chromosome	LBUCD034_0060	dkgB1	2,5-didehydrogluconate reductase (EC 1.1.1.274)	361	434	350	322	15.3883	16.9413	18.1891	15.2538	16.0976	16.7887	352.003	379.997	366	0.926332	0.788169
chromosome	LBUCD034_0061		hypothetical protein	154	196	119	176	21.6331	25.2133	20.3801	27.4757	26.3445	21.0066	175.021	144.111	159.566	1.21449	0.495787
chromosome	LBUCD034_0062		transcriptional regulator, LysR family	1130	1299	984	1285	46.1017	48.5314	48.9434	58.2613	53.3963	47.5226	1222.19	1123.23	1172.71	1.08811	0.664811
chromosome	LBUCD034_0063		citrate/H+ symporter, CitMHS family	916	964	768	837	25.3888	24.468	25.9519	25.7816	25.1248	25.6703	845.79	892.91	869.35	0.947228	0.755217
chromosome	LBUCD034_0064	gudD1	glucarate dehydratase (EC 4.2.1.40)	1485	1561	1187	1238	41.4385	39.8892	40.3821	38.3916	39.1404	40.9103	1307.98	1413.1	1360.54	0.925616	0.608654
chromosome	LBUCD034_0065	gudD2	glucarate dehydratase (EC 4.2.1.40)	1580	1573	1234	1213	43.7929	39.9254	41.6987	37.3633	38.6444	42.7458	1299.92	1486.32	1393.12	0.874591	0.332081
chromosome	LBUCD034_0066		D-isomer specific 2-hydroxyacid dehydrogenase NAD-binding protein (EC 1.1.1.95)	1410	1412	1125	1105	53.3031	48.8813	51.8498	46.4231	47.6522	52.5764	1175.35	1340.51	1257.93	0.876793	0.35596
chromosome	LBUCD034_0067	rhaR	transcriptional regulator, AraC family	3201	4332	2710	4037	115.029	142.556	118.728	161.22	151.888	116.879	3945.51	3135.86	3540.69	1.25819	0.0391771
chromosome	LBUCD034_0068	rhaP1	sugar transport protein	1570	1798	1155	1320	43.9095	46.0493	39.3824	41.0271	43.5382	41.6459	1450.95	1434.65	1442.8	1.01136	0.954647
chromosome	LBUCD034_0069	rhaB1	alpha-L-rhamnosidase (EC 3.2.1.40)	2310	2569	1821	1917	53.4751	54.4601	51.3938	49.3174	51.8888	52.4345	2089.39	2183.04	2136.22	0.957099	0.788531
chromosome	LBUCD034_0070	rhaP2	sugar transport protein	2094	2127	1554	1430	60.0593	55.8658	54.3395	45.5804	50.7231	57.1994	1647.4	1921.49	1784.45	0.857355	0.244382
chromosome	LBUCD034_0071	rhaB2	alpha-L-rhamnosidase (EC 3.2.1.40)	3767	4161	2830	2946	70.4491	71.261	64.5249	61.2281	66.2446	67.487	3300.73	3477.11	3388.92	0.949275	0.731005
chromosome	LBUCD034_0072		NADH-dependent flavin oxidoreductase (EC 1.-.-.-)	57695	57472	47134	53771	1810.19	1651.26	1802.94	1874.87	1763.07	1806.56	52456.2	55505	53980.6	0.945071	0.607932
chromosome	LBUCD034_0074		sugar phosphate isomerase/epimerase	778	890	620	755	38.4699	40.3001	37.3761	41.4884	40.8942	37.923	771.547	739.215	755.381	1.04374	0.837017
chromosome	LBUCD034_0075		citrate transporter	1217	1350	896	1054	34.9055	35.4579	31.3309	33.5956	34.5267	33.1182	1122.44	1112.49	1117.46	1.00894	0.982677
chromosome	LBUCD034_0076	kdgk1	2-dehydro-3-deoxygluconokinase (EC 2.7.1.45)	2234	2444	1825	1853	86.0318	86.189	85.684	79.303	82.746	85.8579	2003.09	2149.16	2076.13	0.932034	0.642945
chromosome	LBUCD034_0077	hxlA	3-hexulose-6-phosphate synthase (EC 4.1.2.43)	2593	2523	2030	2031	153.369	136.655	146.383	133.501	135.078	149.876	2129.83	2442.12	2285.98	0.872124	0.270221
chromosome	LBUCD034_0078	hxlB	3-hexulose-6-phosphate isomerase (EC 5.3.1.27)	2166	2359	1800	1771	147.932	147.538	149.877	134.419	140.979	148.904	1924.21	2101.88	2013.05	0.915471	0.554911
chromosome	LBUCD034_0079	eda	2-dehydro-3-deoxyphosphogluconate aldolase / 4-hydroxy-2-oxoglutarate aldolase (EC 4.1.2.14)	2674	2878	2153	2471	152.329	150.137	149.529	156.434	153.286	150.929	2510.47	2553.79	2532.13	0.983039	0.899445
chromosome	LBUCD034_0080		transcriptional regulator, LacI family	3821	3709	3223	3671	141.42	125.709	145.431	150.993	138.351	143.425	3490.73	3736.18	3613.45	0.934305	0.63757
chromosome	LBUCD034_0081		ABC-type oligopeptide transport system, periplasmic component	140	171	111	177	7.36447	8.23729	7.11864	10.3472	9.29227	7.24155	165.006	132.683	148.845	1.24361	0.461441
chromosome	LBUCD034_0082		ABC-type oligopeptide transport system, periplasmic component	312	401	253	351	11.8309	13.9246	11.6962	14.7914	14.358	11.7636	353.312	299.036	326.174	1.1815	0.425154
chromosome	LBUCD034_0083		Dipeptidyl aminopeptidase/acylaminoacyl-peptidase (EC 3.4.14.1)	1204	1541	1024	1299	23.004	26.9621	23.8527	27.5819	27.272	23.4284	1331.57	1182.28	1256.92	1.12628	0.401696
chromosome	LBUCD034_0084		hypothetical protein	228	311	177	378	7.09946	8.868	6.71931	13.0804	10.9742	6.90939	329.54	213.845	271.693	1.54102	0.231059
chromosome	LBUCD034_0085		imidazolonepropionase related amidohydrolase (EC 3.5.2.7)	1354	2435	1060	2134	42.3743	69.7843	40.4437	74.2193	72.0018	41.409	2146.8	1275.21	1711	1.68349	1.58771e-06
chromosome	LBUCD034_0086		Imidazolonepropionase related amidohydrolase (EC 3.5.2.7)	433	671	321	511	13.3483	18.9424	12.0643	17.5064	18.2244	12.7063	551.134	397.128	474.131	1.3878	0.0361314
chromosome	LBUCD034_0087	dapE1	acetylornithine deacetylase/succinyl-diaminopimelate desuccinylase-like protein (EC 3.5.1.18)	675	1063	533	873	18.8357	27.1635	18.1328	27.0726	27.118	18.4843	906.426	638.43	772.428	1.41977	0.00822406
chromosome	LBUCD034_0088	metq1	ABC superfamily ATP binding cassette transporter, methionine binding protein	157	215	137	237	6.98129	8.75487	7.42708	11.7118	10.2333	7.20419	215.052	156.229	185.64	1.37652	0.227625
chromosome	LBUCD034_0089	metn1	Methionine import ATP-binding protein metN (EC 3.6.3.-)	224	331	160	281	7.7132	10.4373	6.71688	10.753	10.5952	7.21504	287.055	201.845	244.45	1.42216	0.0866388
chromosome	LBUCD034_0090	meti1	putative ABC-type methionine transporter, permease component	196	198	121	164	10.3988	9.61978	7.82657	9.66957	9.64468	9.11266	169.566	165.335	167.45	1.02559	0.988333
chromosome	LBUCD034_0091	dapE2	putative acetylornithine deacetylase / succinyl-diaminopimelate desuccinylase (EC 3.5.1.18)	1030	1125	843	955	33.2445	33.2514	33.1719	34.255	33.7532	33.2082	975.609	991.818	983.714	0.983657	0.923274
chromosome	LBUCD034_0092		major facilitator family transporter	1424	1428	1142	958	41.1289	37.7694	40.2128	30.7497	34.2596	40.6709	1104.93	1357.28	1231.11	0.814078	0.131573
chromosome	LBUCD034_0093		hypothetical protein	2308	3073	2039	2136	101.896	124.24	109.749	104.8	114.52	105.823	2416.84	2311.51	2364.17	1.04557	0.692474
chromosome	LBUCD034_0094	pucR	transcriptional regulator of the purine degradation operon	3891	4774	3356	3579	89.7382	100.826	94.3625	91.731	96.2786	92.0504	3891.45	3848.53	3869.99	1.01115	0.90556
chromosome	LBUCD034_0095		hypothetical protein	1757	1802	1374	1429	21.4833	20.1771	20.4823	19.4178	19.7975	20.9828	1509.85	1653.87	1581.86	0.912922	0.519741
chromosome	LBUCD034_0096		hypothetical protein	245	236	203	186	11.5157	10.1581	11.6327	9.71575	9.93692	11.5742	197.135	237.391	217.263	0.830425	0.439793
chromosome	LBUCD034_0097	arcc1	Carbamate kinase (EC 2.7.2.2)	468	476	368	425	18.0791	16.8389	17.3317	18.2456	17.5422	17.7054	423.777	441.727	432.752	0.959365	0.82954
chromosome	LBUCD034_0098		hypothetical protein	311	281	284	256	20.3413	16.8306	22.6464	18.6079	17.7193	21.4939	252.852	316.963	284.907	0.797734	0.268507
chromosome	LBUCD034_0099	coda1	putative cytosine deaminase (EC 3.5.4.1)	305	449	214	378	8.99843	12.1308	7.69736	12.3936	12.2622	8.3479	387.723	272.544	330.133	1.42261	0.052198
chromosome	LBUCD034_0100		transposase	359	333	333	294	13.4481	11.4232	15.208	12.2392	11.8312	14.3281	294.722	368.95	331.836	0.798813	0.247802
chromosome	LBUCD034_0101	cas3	CRISPR-associated helicase cas3 (EC 3.6.1.-)	6037	8787	4833	5849	81.1175	108.121	79.1719	87.34	97.7303	80.1447	6774.95	5749.12	6262.03	1.17843	0.205025
chromosome	LBUCD034_0102	casA	putative CRISPR system CASCADE complex protein	7674	11429	5850	7353	163.842	223.453	152.272	174.464	198.958	158.057	8678.32	7133.8	7906.06	1.21651	0.224909
chromosome	LBUCD034_0103	casB	CRISPR system casB CASCADE complex protein	2961	4721	2326	2635	182.106	265.885	174.404	180.096	222.99	178.255	3373.59	2793.4	3083.5	1.2077	0.478663
chromosome	LBUCD034_0104	casC	CRISPR system casC CASCADE complex protein	7081	11229	5859	6745	243.149	353.097	245.281	257.394	305.246	244.215	8274.85	6856.25	7565.55	1.20691	0.366624
chromosome	LBUCD034_0105	casD	CRISPR system casD CASCADE complex protein	5160	7881	4018	4799	254.131	355.438	241.256	262.661	309.05	247.693	5841.8	4846.91	5344.36	1.20526	0.357894
chromosome	LBUCD034_0106	casE	CRISPR system CASCADE complex protein	4226	6657	3336	3803	234.264	337.932	225.457	234.283	286.108	229.86	4802.93	3996.47	4399.7	1.20179	0.45704
chromosome	LBUCD034_0107	cas1-1	CRISPR-associated endonuclease Cas1	5495	7880	3910	4570	213.61	280.514	185.307	197.428	238.971	199.459	5721.18	4942.61	5331.89	1.15752	0.576645
chromosome	LBUCD034_0108	cas2-1	3'-5' exonuclease and CRISPR-associated Cas2 family protein	6142	9249	4627	5258	255.643	352.529	234.793	243.211	297.87	245.218	6659.51	5676.91	6168.21	1.17309	0.540938
chromosome	LBUCD034_0109		Protein tyrosine/serine phosphatase (EC 3.1.3.48)	85	112	64	57	3.7129	4.4801	3.40828	2.76699	3.62354	3.56059	77.1409	78.5436	77.8422	0.982141	1
chromosome	LBUCD034_0110		hypothetical protein	13	12	9	15	1.23618	1.04495	1.04338	1.58514	1.31504	1.13978	12.9331	11.5446	12.2389	1.12027	0.976248
chromosome	LBUCD034_0111		hypothetical protein	15	12	10	13	1.71691	1.25781	1.39546	1.65363	1.45572	1.55619	11.8833	13.0924	12.4878	0.907649	0.939777
chromosome	LBUCD034_0112		amidase (EC 3.5.1.4)	9679	14049	7878	9857	225.329	299.507	223.596	255.017	277.262	224.462	11097.3	9294.23	10195.8	1.194	0.0796222
chromosome	LBUCD034_0113		potassium/ion channel protein	2721	2374	2045	2124	136.18	108.803	124.778	118.135	113.469	130.479	2115.83	2512.09	2313.96	0.842259	0.127962
chromosome	LBUCD034_0114		GTPase subunit of restriction endonuclease (EC 3.1.21.3)	6201	5870	4961	4521	154.236	133.702	150.437	124.968	129.335	152.337	4848.01	5903.34	5375.68	0.821232	0.0707549
chromosome	LBUCD034_0115		5-methylcytosine restriction system component-like protein	7694	6577	6220	5645	210.424	164.72	207.393	171.571	168.145	208.908	5736.1	7363	6549.55	0.779044	0.0131827
chromosome	LBUCD034_0116		hypothetical protein	8522	10429	7573	7661	1284.72	1439.74	1391.86	1283.49	1361.61	1338.29	8418.38	8561.22	8489.8	0.983316	0.972035
chromosome	LBUCD034_0117		nucleotide pyrophosphohydrolase	5086	6025	4016	4761	561.357	608.969	540.403	583.982	596.475	550.88	5039.34	4810.42	4924.88	1.04759	0.743057
chromosome	LBUCD034_0118		hypothetical protein	26527	29408	21119	23444	563.438	572.003	546.881	553.386	562.695	555.159	24704.9	25192.2	24948.6	0.980656	0.891917
chromosome	LBUCD034_0119		hypothetical protein	19480	20789	15564	16655	552.311	539.763	537.993	524.78	532.272	545.152	17507.4	18532.7	18020	0.944676	0.652633
chromosome	LBUCD034_0120		Membrane-associated phospholipid phosphatase	2658	2463	2009	1690	64.5533	54.7775	59.4846	45.613	50.1953	62.0189	1925.54	2460.66	2193.1	0.782529	0.0346117
chromosome	LBUCD034_0121		hypothetical protein	479	398	316	322	71.3409	54.2826	57.3788	53.2963	53.7895	64.3598	336.825	416.104	376.464	0.809473	0.219057
chromosome	LBUCD034_0123		hypothetical protein	197	209	129	169	3.00651	2.9209	2.4002	2.8663	2.8936	2.70335	176.828	170.561	173.695	1.03674	0.948728
chromosome	LBUCD034_0125		hypothetical protein	294	289	213	215	5.28251	4.75516	4.66588	4.29308	4.52412	4.97419	234.703	266.703	250.703	0.880018	0.583506
chromosome	LBUCD034_0126		hypothetical protein	7391	9368	6135	9025	182.004	211.251	184.184	246.981	229.116	183.094	8687.04	7167.99	7927.51	1.21192	0.167113
chromosome	LBUCD034_0128		3-hydroxyacyl-CoA dehydrogenase NAD-binding protein (EC 1.1.1.35)	6719	8092	5333	3984	277.789	306.366	268.808	183.049	244.708	273.298	5502.96	6371.3	5937.13	0.863711	0.740427
chromosome	LBUCD034_0129		peptidase S53 propeptide	3594	4957	2934	3432	70.1868	88.6484	69.8552	74.484	81.5662	70.021	3891.45	3456.32	3673.88	1.12589	0.29495
chromosome	LBUCD034_0130		hypothetical protein	256	319	240	263	13.941	15.9082	15.9341	15.9166	15.9124	14.9376	272.547	264.604	268.576	1.03002	0.895529
chromosome	LBUCD034_0131	pbpX1	Beta-lactamase class C related penicillin binding protein (EC 3.4.16.4)	4495	4774	3909	3017	122.934	119.564	130.337	91.6972	105.631	126.636	3596.45	4464.96	4030.71	0.805483	0.198444
chromosome	LBUCD034_0132	pbpX2	beta-lactamase class C related penicillin binding protein (EC 3.4.16.4)	8869	9089	6834	10036	275.469	258.517	258.782	346.415	302.466	267.125	9100.1	8288.04	8694.07	1.09798	0.788525
chromosome	LBUCD034_0133	dltA	D-alanine--D-alanyl carrier protein ligase, subunit 1 (EC 6.1.1.13)	17154	18796	13092	19101	416.609	418.026	387.642	515.534	466.78	402.125	17951.1	15955.5	16953.3	1.12507	0.595098
chromosome	LBUCD034_0134	dltB	D-alanine transfer protein	18610	19506	14131	18447	566.632	543.874	524.553	624.193	584.033	545.592	17907.1	17266.9	17587	1.03708	0.873722
chromosome	LBUCD034_0135	dltC	D-alanine--poly(phosphoribitol) ligase, subunit 2 (EC 6.1.1.13)	4843	5395	3880	4439	767.54	782.984	749.686	781.826	782.405	758.613	4604.7	4613.76	4609.23	0.998037	0.986734
chromosome	LBUCD034_0136	dltd1	D-alanyl transfer protein	9328	9918	7027	9137	499.181	486.036	458.459	543.389	514.712	478.82	8977.72	8621.58	8799.65	1.04131	0.834603
chromosome	LBUCD034_0137	dltd3	D-alanyl transfer protein	7228	8228	5618	8127	661.859	689.948	627.177	827.02	758.484	644.518	7735.02	6783.31	7259.17	1.1403	0.461621
chromosome	LBUCD034_0138	pbpX3	Beta-lactamase class C related penicillin binding protein (EC 3.4.16.4)	13486	12395	9954	12550	393.186	330.93	353.813	406.628	368.779	373.5	11813.6	12342.8	12078.2	0.957124	0.762241
chromosome	LBUCD034_0139		hypothetical protein	723	1096	631	779	51.9626	72.1337	55.2895	62.2198	67.1767	53.6261	870.997	719.508	795.253	1.21055	0.161349
chromosome	LBUCD034_0140		ABC-type antimicrobial peptide transport system, ATPase component	1826	2740	1476	1944	96.4642	132.553	95.0632	114.13	123.342	95.7637	2175.66	1747.34	1961.5	1.24513	0.0530935
chromosome	LBUCD034_0141		nucleoside-diphosphate-sugar epimerase	1856	3912	1512	2166	115.876	223.661	115.088	150.284	186.972	115.482	2786.32	1783.02	2284.67	1.56269	0.114456
chromosome	LBUCD034_0142	crcB1	camphor resistance protein	205	161	136	129	18.9117	13.6012	15.2959	13.2253	13.4132	17.1038	135.594	178.533	157.064	0.759488	0.26282
chromosome	LBUCD034_0143	crcB2	camphor resistance protein CrcB2	289	228	204	201	30.0215	21.6892	25.836	23.2043	22.4468	27.9287	201.636	258.974	230.305	0.778594	0.224804
chromosome	LBUCD034_0144		Uncharacterized MG443-like protein	1583	1526	1238	1196	65.0123	57.391	61.9864	54.5863	55.9887	63.4993	1271.18	1490.12	1380.65	0.853071	0.230231
chromosome	LBUCD034_0145		C4-dicarboxylate anaerobic carrier	6659	4349	5104	3678	159.529	95.4104	149.074	97.9222	96.6663	154.302	3764.24	6206.72	4985.48	0.606477	1.44694e-07
chromosome	LBUCD034_0146		hypothetical protein	1148	1680	1059	1189	102.096	136.82	114.822	117.513	127.167	108.459	1332.43	1176.34	1254.39	1.13269	0.319765
chromosome	LBUCD034_0147		oligopeptide ABC transporter substrate binding protein	5776	7474	4745	5316	131.253	155.529	131.456	134.247	144.888	131.354	5941.59	5572.37	5756.98	1.06626	0.577711
chromosome	LBUCD034_0148	treE	trehalose-6-phosphate hydrolase (EC 3.2.1.93)	31570	26756	24798	20788	701.909	544.756	672.177	513.638	529.197	687.043	22192.6	29782.1	25987.4	0.745167	0.00217358
chromosome	LBUCD034_0149		sugar transport protein	25041	20692	19101	15025	667.137	504.824	620.412	444.852	474.838	643.774	16610.9	23285.3	19948.1	0.713362	0.000394983
chromosome	LBUCD034_0150		hypothetical protein	371	438	390	342	72.7972	78.7027	93.2967	74.577	76.6398	83.0469	364.188	408.514	386.351	0.891495	0.663519
chromosome	LBUCD034_0151		transcriptional regulator, LacI family	1124	1185	830	894	52.0399	50.2415	46.8499	45.9987	48.1201	49.4449	968.886	1028.94	998.915	0.941632	0.713276
chromosome	LBUCD034_0152	yfiU	multidrug-efflux transporter	923	890	682	733	29.6362	26.1689	26.6972	26.1555	26.1622	28.1667	759.999	845.194	802.597	0.8992	0.480305
chromosome	LBUCD034_0153		hypothetical protein	275	345	227	276	34.6887	39.8519	34.9094	38.6903	39.2711	34.799	290.333	265.95	278.142	1.09168	0.713276
chromosome	LBUCD034_0154		putative chromosome segregation ATPase	3799	3673	3125	3281	105.297	93.2271	105.598	101.063	97.1449	105.448	3270.83	3667.51	3469.17	0.891842	0.338372
chromosome	LBUCD034_0155	adh1	Zn-dependent benzyl alcohol dehydrogenase (EC 1.1.1.90)	14058	22140	11509	16520	476.115	686.658	475.211	621.78	654.219	475.663	18006.1	13538.8	15772.5	1.32996	0.00277629
chromosome	LBUCD034_0156		hypothetical protein	33059	20848	29491	21571	4256.96	2458.38	4629.78	3086.87	2772.63	4443.37	20112.8	33278.5	26695.6	0.604377	0.000137875
chromosome	LBUCD034_0157		Uracil-DNA glycosylase	1417	1931	1168	1428	89.3706	111.528	89.8109	100.09	105.809	89.5908	1563.71	1369.38	1466.55	1.14192	0.306342
chromosome	LBUCD034_0158	arsc1	arsenate reductase (thioredoxin) (EC 1.20.4.1)	328	470	252	367	27.9632	36.6932	26.1924	34.771	35.7321	27.0778	390.802	306.075	348.439	1.27682	0.187247
chromosome	LBUCD034_0159		gamma-aminobutyrate permease	1034	1139	804	773	27.3706	27.6098	25.9466	22.7396	25.1747	26.6586	885.977	970.574	928.275	0.912839	0.599463
chromosome	LBUCD034_0160		purine nucleosidase (EC 3.2.2.1)	4069	4239	3198	3236	162.258	154.795	155.474	143.406	149.1	158.866	3485.85	3839.65	3662.75	0.907856	0.45044
chromosome	LBUCD034_0161	hbd2	putative 3-hydroxybutyryl-CoA dehydrogenase (EC 1.1.1.157)	2197	2861	1723	1794	84.8714	101.21	81.1479	77.0179	89.114	83.0096	2147.93	2070.96	2109.45	1.03717	0.828514
chromosome	LBUCD034_0162		hypothetical protein	2056	3374	1922	3268	479.544	720.651	546.537	847.082	783.867	513.04	3137.95	2121.83	2629.89	1.47889	0.0114908
chromosome	LBUCD034_0163		hypothetical protein	46693	41274	52085	47698	7306.44	5914.33	9936.37	8294.54	7104.43	8621.4	42439.1	53195.8	47817.4	0.797791	0.537364
chromosome	LBUCD034_0164		hypothetical protein	845	1255	625	1219	59.0153	80.265	53.2168	94.6128	87.4389	56.1161	1169	774.146	971.571	1.51005	0.00538548
chromosome	LBUCD034_0165	sfsA	sugar fermentation stimulation protein	520	625	383	448	25.7125	28.3006	23.0888	24.6183	26.4594	24.4006	498.67	475.438	487.054	1.04886	0.823189
chromosome	LBUCD034_0166	glpQ1	glycerophosphodiester phosphodiesterase (EC 3.1.4.46)	4990	5540	4218	5163	267.036	271.49	275.193	307.05	289.27	271.114	5045.88	4884.54	4965.21	1.03303	0.854167
chromosome	LBUCD034_0167		peptidase S53 propeptide	2068	2752	1663	2099	39.6959	48.3747	38.9178	44.7761	46.5754	39.3069	2262.08	1973.8	2117.94	1.14605	0.273425
chromosome	LBUCD034_0168		Cro/CI transcriptional regulator	547	638	467	568	96.5985	103.176	100.545	111.473	107.324	98.5718	567.141	538.186	552.664	1.0538	0.806226
chromosome	LBUCD034_0169		integral membrane protein	592	703	465	624	37.918	41.2339	36.311	44.4167	42.8253	37.1145	623.942	558.466	591.204	1.11724	0.559408
chromosome	LBUCD034_0170	ugpC	glycerol-3-phosphate-transporting ATPase (EC 3.6.3.20)	156	196	134	184	5.3125	6.11231	5.5634	6.96355	6.53793	5.43795	179.221	153.97	166.596	1.16399	0.597477
chromosome	LBUCD034_0171	ugpA	glycerol-3-phosphate transport system permease protein	155	186	122	181	5.96909	6.5594	5.72792	7.74627	7.15283	5.8485	173.43	146.369	159.9	1.18488	0.576129
chromosome	LBUCD034_0172	ugpE	glycerol-3-phosphate ABC transporter, permease	127	158	104	141	5.66768	6.45704	5.65843	6.99292	6.72498	5.66305	140.628	122.326	131.477	1.14962	0.672401
chromosome	LBUCD034_0173	ugpB	glycerol-3-phosphate-binding protein	254	292	197	222	6.91606	7.28086	6.53962	6.71764	6.99925	6.72784	239.642	238.122	238.882	1.00638	0.988333
chromosome	LBUCD034_0174	glpQ2	glycerophosphodiester phosphodiesterase (EC 3.1.4.46)	282	323	224	275	15.026	15.7605	14.5513	16.2841	16.0223	14.7886	280.533	267.508	274.021	1.04869	0.873341
chromosome	LBUCD034_0175		ABC-type oligopeptide transport system, periplasmic component	4407	5018	3566	3632	99.232	103.47	97.8929	90.8851	97.1775	98.5624	4022.15	4219.36	4120.75	0.953261	0.767516
chromosome	LBUCD034_0177	dkgB2	2,5-didehydrogluconate reductase (EC 1.1.1.274)	4221	5318	3493	3901	181.177	209.032	182.788	186.081	197.556	181.983	4289.84	4087.29	4188.56	1.04956	0.691034
chromosome	LBUCD034_0178		hypothetical protein	1284	1668	1148	1242	155.613	185.119	169.623	167.279	176.199	162.618	1355.2	1294.06	1324.63	1.04725	0.727763
chromosome	LBUCD034_0179	hemH	ferrochelatase (EC 4.99.1.1)	3119	2988	2331	2345	119.001	104.398	108.427	99.4299	101.914	113.714	2490.71	2871.74	2681.23	0.867315	0.231923
chromosome	LBUCD034_0180	mnth1	NRAMP family manganese (Mn2+) transporter	4196	3851	3092	3076	117.088	98.4069	105.191	95.3898	96.8984	111.139	3238.27	3837.3	3537.79	0.843893	0.127296
chromosome	LBUCD034_0181		Multimeric flavodoxin	3511	3081	2701	2817	170.875	137.314	160.263	152.361	144.837	165.569	2777.68	3278.4	3028.04	0.847266	0.130901
chromosome	LBUCD034_0182		hypothetical protein	7496	8612	6108	7052	201.443	211.935	200.117	210.607	211.271	200.78	7332.64	7202.05	7267.35	1.01813	0.906326
chromosome	LBUCD034_0183		ABC-type oligopeptide transport system, substrate-binding protein	882	1305	714	950	18.1718	24.6215	17.9345	21.7516	23.1866	18.0532	1048.88	844.632	946.754	1.24181	0.100718
chromosome	LBUCD034_0184	plni1	immunity protein PlnI, membrane-bound protease CAAX family	196	209	150	182	16.4824	16.0948	15.3786	17.0088	16.5518	15.9305	183.652	182.551	183.101	1.00603	1
chromosome	LBUCD034_0185		transcriptional regulator, MerR family	829	1001	695	863	71.6638	79.2417	73.2472	82.9075	81.0746	72.4555	875.037	808.069	841.553	1.08287	0.639921
chromosome	LBUCD034_0186		oxidoreductase, aldo/keto reductase family protein	2436	2278	2011	1792	89.8905	76.9777	90.471	73.4873	75.2325	90.1807	1901.08	2355.95	2128.52	0.80693	0.0695421
chromosome	LBUCD034_0187		hypothetical protein	3716	6066	3373	5284	348.003	520.217	385.11	549.931	535.074	366.556	5331.16	3775.14	4553.15	1.41218	0.000502636
chromosome	LBUCD034_0188		hypothetical protein	749	751	589	748	37.7917	34.7	36.2319	41.9426	38.3213	37.0118	709.269	706.977	708.123	1.00324	0.97204
chromosome	LBUCD034_0189		transcriptional regulator, MerR family	1289	1370	987	1401	65.3047	63.5604	60.9634	78.8801	71.2203	63.134	1313.02	1200.86	1256.94	1.0934	0.723397
chromosome	LBUCD034_0190		Fructosamine-3-kinase	4883	6224	3913	4750	211.058	246.354	206.199	228.164	237.259	208.628	5117.47	4652.43	4884.95	1.09996	0.428226
chromosome	LBUCD034_0191		NADH:flavin oxidoreductase/NADH oxidase	3272	4562	2705	3401	101.628	129.756	102.43	117.393	123.575	102.029	3708.64	3166.76	3437.7	1.17111	0.157587
chromosome	LBUCD034_0192	frdC	fumarate reductase, flavoprotein subunit precursor, N-terminally truncated (EC 1.3.99.1)	4116	4657	3154	3433	110.371	114.357	103.11	102.304	108.33	106.741	3765.49	3835.95	3800.72	0.981632	0.915409
chromosome	LBUCD034_0193		hypothetical protein	822	838	692	615	137.316	128.194	140.934	114.173	121.183	139.125	676.135	802.949	739.542	0.842065	0.284397
chromosome	LBUCD034_0194		Aryl-alcohol dehydrogenase related enzyme	2014	3094	1553	2234	82.1671	115.594	77.2451	101.288	108.441	79.7061	2477.13	1882.74	2179.93	1.31571	0.0124081
chromosome	LBUCD034_0195		non-heme iron-containing ferritin	4393	7633	3667	6336	339.408	540.047	345.409	544.02	542.033	342.408	6544.04	4272.64	5408.34	1.53162	1.01877e-05
chromosome	LBUCD034_0196		alpha-ketoglutarate transporter	152	222	154	155	4.20356	5.62214	5.19225	4.76369	5.19291	4.6979	174.96	163.936	169.448	1.06725	0.779377
chromosome	LBUCD034_0197		HAD-superfamily hydrolase, subfamily IA, variant 1 (EC 3.8.1.2)	1413	2144	1236	1935	76.948	106.919	82.0606	117.105	112.012	79.5043	1919.65	1407.84	1663.74	1.36355	0.00649705
chromosome	LBUCD034_0198	aldB2	putative acetolactate decarboxylase (EC 4.1.1.5)	1333	2380	1047	1927	69.5285	113.68	66.5795	111.7	112.69	68.054	2014.95	1257.47	1636.21	1.60238	1.60487e-05
chromosome	LBUCD034_0199		D-xylose transporter	4928	6831	4024	4943	131.574	167.016	130.984	146.666	156.841	131.279	5474.7	4739.8	5107.25	1.15505	0.187352
chromosome	LBUCD034_0200		C56 family peptidase	1351	2271	1167	1638	72.9291	112.263	76.8029	98.2647	105.264	74.866	1817.3	1337.3	1577.3	1.35893	0.00571614
chromosome	LBUCD034_0201		ABC-type multidrug transport system, ATPase component	10156	11386	8428	10346	412.981	423.988	417.824	467.539	445.764	415.402	10231.3	9848.3	10039.8	1.03889	0.810893
chromosome	LBUCD034_0202		hypothetical protein	10134	11588	8245	10629	483.685	506.483	479.77	563.783	535.133	481.727	10465	9729.16	10097.1	1.07563	0.595818
chromosome	LBUCD034_0203		beta-hexosaminidase (EC 3.2.1.52)	946	1006	764	769	30.6132	29.812	30.142	27.6555	28.7338	30.3776	827.803	904.847	866.325	0.914854	0.598387
chromosome	LBUCD034_0204	icaA	intercellular adhesion protein	1466	1535	1100	1174	44.7466	42.9051	40.9336	39.8229	41.364	42.8401	1263.43	1352.38	1307.91	0.934223	0.651594
chromosome	LBUCD034_0205		hypothetical protein	454	446	324	360	53.9639	48.5464	46.952	47.5542	48.0503	50.458	377.009	408.927	392.968	0.921947	0.672402
chromosome	LBUCD034_0206	icaB	intercellular adhesion protein (EC 3.-.-.-)	1073	1098	840	823	44.6606	41.8506	42.6251	38.0682	39.9594	43.6428	894.937	1010.55	952.744	0.885594	0.430053
chromosome	LBUCD034_0207		hypothetical protein	1242	1226	998	1033	101.678	91.9114	99.6083	93.9816	92.9465	100.643	1059.14	1184.97	1122.05	0.893808	0.4345
chromosome	LBUCD034_0208		transmembrane protein	1726	1527	1252	1256	100.171	81.155	88.5864	81.0083	81.0816	94.3787	1303.1	1566.65	1434.88	0.831772	0.131755
chromosome	LBUCD034_0209	arat1	aromatic amino acid aminotransferase (EC 2.6.1.-)	10917	16437	8816	12171	344.269	474.671	338.944	426.54	450.605	341.607	13318.8	10441.7	11880.2	1.27554	0.0130344
chromosome	LBUCD034_0210		MFS family major facilitator transporter	309	411	295	323	7.9579	9.69296	9.26239	9.24444	9.4687	8.61014	342.831	322.539	332.685	1.06291	0.75956
chromosome	LBUCD034_0211		hypothetical protein	1216	1602	967	1136	246.425	297.296	238.912	255.84	276.568	242.669	1271.73	1154.16	1212.95	1.10186	0.482971
chromosome	LBUCD034_0212		myosin-cross-reactive antigen like protein	19311	27328	14781	16488	422.51	547.539	394.273	400.903	474.221	408.392	20176.7	17987.2	19081.9	1.12172	0.587827
chromosome	LBUCD034_0213		hypothetical protein	335	640	321	373	73.95	129.374	86.3891	91.504	110.439	80.1695	465.626	350.377	408.002	1.32893	0.253181
chromosome	LBUCD034_0214		transcriptional regulator, AraC family	3254	5269	2690	3703	128.927	191.174	129.939	163.049	177.112	129.433	4165.24	3149.27	3657.26	1.32261	0.00571614
chromosome	LBUCD034_0215		hypothetical protein	58	77	45	44	15.933	19.3702	15.071	13.4326	16.4014	15.502	55.5605	54.3837	54.9721	1.02164	0.963443
chromosome	LBUCD034_0216	gdh	glutamate dehydrogenase (EC 1.4.1.4)	819	1520	668	968	22.5486	38.3224	22.4219	29.6175	33.97	22.4852	1148.97	787.27	968.12	1.45944	0.0213415
chromosome	LBUCD034_0217		ABC-type amino acid transport system, permease and periplasmic component	538	763	428	505	13.6284	17.6995	13.218	14.2164	15.958	13.4232	586.773	510.74	548.757	1.14887	0.387457
chromosome	LBUCD034_0218	dapE3	succinyl-diaminopimelate desuccinylase (EC 3.5.1.18)	134	171	130	128	3.95341	4.61996	4.67597	4.19677	4.40836	4.31469	139.285	141.101	140.193	0.987132	1
chromosome	LBUCD034_0219		aminoacylase (EC 3.5.1.14)	69	82	38	52	2.19271	2.38627	1.47223	1.83642	2.11135	1.83247	61.8679	55.4756	58.6717	1.11523	0.854167
chromosome	LBUCD034_0220		membrane protein LemA	6046	8390	4817	7522	406.192	516.179	394.549	561.61	538.894	400.371	7485.75	5743.91	6614.83	1.30325	0.010804
chromosome	LBUCD034_0221	htpX	heat shock protein HtpX (EC 3.4.24.-)	11244	15419	9251	13503	414.913	521.036	416.185	553.739	537.387	415.549	13588.8	10855.9	12222.4	1.25174	0.0300046
chromosome	LBUCD034_0222	ctpA	copper-translocating P-type ATPase (EC 3.6.3.4)	1032	1400	883	946	19.8713	24.6859	20.7285	20.243	22.4645	20.2999	1086.83	1016.52	1051.67	1.06917	0.615373
chromosome	LBUCD034_0223		hypothetical protein	159	262	133	125	21.5992	32.5924	22.0268	18.8707	25.7315	21.813	176.077	154.808	165.443	1.13739	0.731682
chromosome	LBUCD034_0224		hypothetical protein	165	234	134	160	16.5829	21.5361	16.4188	17.8704	19.7032	16.5008	182.644	158.264	170.454	1.15405	0.581004
chromosome	LBUCD034_0225	apbA	2-dehydropantoate 2-reductase (EC 1.1.1.169)	138	174	108	200	5.10756	5.89737	4.87326	8.22627	7.06182	4.99041	178.344	129.948	154.146	1.37242	0.311351
chromosome	LBUCD034_0226	pheA	prephenate dehydrotase (EC 4.2.1.51)	549	629	508	585	24.1517	25.3396	27.2458	28.6002	26.9699	25.6987	572.27	563.481	567.876	1.0156	0.943982
chromosome	LBUCD034_0227		family S9 peptidase	5931	6656	5026	6549	232.018	238.442	239.705	284.713	261.577	235.862	6243.93	5813.13	6028.53	1.07411	0.713276
chromosome	LBUCD034_0228	pox1	pyruvate oxidase (EC 1.2.3.3)	1319	2499	1049	1640	27.8721	48.3578	27.0248	38.513	43.4354	27.4484	1914.47	1251.98	1583.23	1.52916	0.00281968
chromosome	LBUCD034_0229		hypothetical protein	28387	34696	24936	32523	2561.42	2866.91	2743.14	3261.29	3064.1	2652.28	31700.1	28345.6	30022.8	1.11835	0.411109
chromosome	LBUCD034_0230		short chain dehydrogenase (EC 1.1.1.100)	2152	3415	1636	2234	106.838	155.256	99.0207	123.255	139.255	102.929	2612.47	1997.84	2305.16	1.30765	0.0684241
chromosome	LBUCD034_0231		hypothetical protein	1304	2832	1056	1676	171.487	341.053	169.308	244.943	292.998	170.398	2073.77	1248.98	1661.37	1.66037	0.0269973
chromosome	LBUCD034_0232		sugar diacid utilization regulator	2322	4554	1955	2945	94.1117	169.024	96.6026	132.649	150.837	95.3572	3465.9	2268.32	2867.11	1.52796	0.00581524
chromosome	LBUCD034_0233	gyar3	putative glyoxylate reductase (EC 1.1.1.26)	48946	63305	39908	38838	1811.56	2145.59	1800.76	1597.46	1871.53	1806.16	47076.9	47041.5	47059.2	1.00075	0.953279
chromosome	LBUCD034_0234		hypothetical protein	59	72	56	61	6.81631	7.61736	7.88763	7.83187	7.72462	7.35197	62.376	61.391	61.8835	1.01604	0.981473
chromosome	LBUCD034_0235		branched chain amino acid ABC superfamily ATP binding cassette	1694	1599	1239	1250	50.7043	43.8283	45.213	41.5795	42.7039	47.9586	1330.3	1543.67	1436.99	0.861781	0.249369
chromosome	LBUCD034_0237		isochorismatase (EC 3.3.2.1)	3417	8977	2800	6727	205.05	493.31	204.849	448.615	470.962	204.949	7315.93	3292.33	5304.13	2.22211	2.70525e-18
chromosome	LBUCD034_0238		putative N-acetylmuramoyl-L-alanine amidase (EC 3.2.1.96)	448	1044	413	845	24.8344	52.997	27.9118	52.056	52.5265	26.3731	883.718	458.901	671.309	1.92573	2.63973e-07
chromosome	LBUCD034_0239		ABC-type metal ion transport system, periplasmic component	2384	2609	2045	2642	97.9086	98.1213	102.393	120.583	109.352	100.151	2486.82	2351.33	2419.07	1.05762	0.82266
chromosome	LBUCD034_0240		putative lysozyme M1 (1,4-beta-N-acetylmuramidase) (EC 3.2.1.17)	8918	12820	6864	8353	289.35	380.907	271.515	301.187	341.047	280.433	9789.7	8329.22	9059.46	1.17534	0.287076
chromosome	LBUCD034_0241		transcriptional regulator, AraC family	1553	2674	1315	1617	60.561	95.49	62.5185	70.0761	82.7831	61.5398	1976.18	1521.52	1748.85	1.29882	0.200192
chromosome	LBUCD034_0242		sugar (Glycoside-Pentoside-Hexuronide) transporter	1036	3099	803	1507	27.0757	74.168	25.5857	43.7695	58.9687	26.3307	2097.63	970.934	1534.28	2.16042	0.0696925
chromosome	LBUCD034_0243		hypothetical protein	1411	3942	1102	1852	26.5487	67.9215	25.2789	38.7253	53.3234	25.9138	2634.14	1327.33	1980.74	1.98454	0.12739
chromosome	LBUCD034_0245		major facilitator superfamily transporter	215	308	163	208	16.8214	22.0673	15.5479	18.0853	20.0763	16.1847	239.039	199.333	219.186	1.1992	0.428094
chromosome	LBUCD034_0246		major facilitator superfamily permease	423	651	391	492	21.7876	30.7062	24.5532	28.1626	29.4344	23.1704	532.729	433.914	483.321	1.22773	0.194389
chromosome	LBUCD034_0247	galr1	HTH-type transcriptional regulator galR (Galactose operon repressor)	9103	9319	6884	7163	338.944	317.751	312.496	296.399	307.075	325.72	7688.99	8429.35	8059.17	0.912168	0.439793
chromosome	LBUCD034_0248	uida1	beta-glucuronidase (EC 3.2.1.31)	1957	1803	1484	1501	40.053	33.7921	37.0288	34.14	33.966	38.5409	1548.07	1814.58	1681.32	0.853127	0.196942
chromosome	LBUCD034_0249		hypothetical protein	1681	1671	1285	1297	24.4185	22.2281	22.757	20.9377	21.5829	23.5878	1385.33	1564.78	1475.05	0.885322	0.371824
chromosome	LBUCD034_0250		decarboxylase family protein	4073	5446	3489	4943	263.61	322.775	275.302	355.53	339.153	269.456	4890.76	4014.31	4452.54	1.21833	0.0752408
chromosome	LBUCD034_0251		acetyltransferase, GNAT family (EC 2.3.1.88)	819	956	607	968	68.8728	73.6201	62.232	90.4643	82.0422	65.5524	911.181	751.056	831.119	1.2132	0.348653
chromosome	LBUCD034_0252		Cyanate permease	2552	3150	1994	2792	78.6715	88.9246	74.9416	95.6512	92.2879	76.8065	2793.65	2401.19	2597.42	1.16344	0.23678
chromosome	LBUCD034_0253		ABC-type oligopeptide transport system, periplasmic component	316	367	244	308	7.23393	7.69358	6.80986	7.83567	7.76462	7.0219	316.406	295.601	306.004	1.07038	0.797959
chromosome	LBUCD034_0254		putative glutamine amidotransferase (EC 2.4.2.-)	355	447	326	350	18.134	20.9097	20.3023	19.8688	20.3893	19.2181	372.182	362.887	367.534	1.02561	0.890756
chromosome	LBUCD034_0255		DMT superfamily drug/metabolite transporter	1554	1797	1250	1758	62.9843	66.6967	61.7664	79.1842	72.9404	62.3753	1680.44	1483.41	1581.93	1.13282	0.451812
chromosome	LBUCD034_0256	gshA1	glutamate--cysteine ligase (EC 6.3.2.2)	701	1519	531	1126	18.7974	37.3003	17.3594	33.555	35.4277	18.0784	1231.49	649.646	940.566	1.89562	6.83665e-08
chromosome	LBUCD034_0257	gshA2	glutamate--cysteine ligase (EC 6.3.2.2)	1243	2120	995	1547	34.222	53.4497	33.3979	47.3329	50.3913	33.81	1705.86	1183.67	1444.77	1.44117	0.00116057
chromosome	LBUCD034_0258		oxidoreductase (EC 1.1.1.-)	510	567	457	456	29.5986	30.1342	32.3354	29.4106	29.7724	30.967	478.416	514.599	496.508	0.929688	0.746502
chromosome	LBUCD034_0259		methylglyoxal reductase (EC 1.1.1.283)	439	452	309	368	18.7779	17.705	16.114	17.4932	17.5991	17.446	383.738	392.866	388.302	0.976765	0.897019
chromosome	LBUCD034_0260		hypothetical protein	151	176	111	151	18.1226	19.3433	16.2416	20.14	19.7417	17.1821	153.466	137.931	145.699	1.11263	0.762241
chromosome	LBUCD034_0261	bsh	choloylglycine hydrolase (EC 3.5.1.24)	8848	18578	7278	12981	333.467	641.182	334.411	543.693	592.437	333.939	14646.7	8541.61	11594.1	1.71474	3.89453e-08
chromosome	LBUCD034_0262		putative glutamine amidotransferase (EC 2.4.1.-)	2387	3892	2023	2600	119.464	178.374	123.436	144.609	161.492	121.45	3005.7	2339.7	2672.7	1.28465	0.0491587
chromosome	LBUCD034_0263	gshA3	glutamate--cysteine ligase (EC 6.3.2.2)	631	1191	503	983	16.9941	29.3735	16.5157	29.4212	29.3973	16.7549	1018.13	599.63	808.882	1.69794	2.3519e-05
chromosome	LBUCD034_0264	mdlA	multidrug ABC superfamily ATP binding cassette transporter (EC 3.6.3.-)	1169	1440	969	1451	24.7447	27.9129	25.0065	34.133	31.0229	24.8756	1368.78	1132.93	1250.85	1.20817	0.304991
chromosome	LBUCD034_0265	mdlB	multidrug ABC superfamily ATP binding cassette transporter (EC 3.6.3.-)	1339	1434	1020	1465	27.6334	27.1006	25.6635	33.5993	30.3499	26.6485	1373.6	1244.3	1308.95	1.10391	0.68324
chromosome	LBUCD034_0266	hsp1	molecular chaperone, small heat shock protein	2511	7767	2269	6328	214.072	606.375	235.835	599.539	602.957	224.954	6596.34	2544.89	4570.61	2.59199	4.39939e-25
chromosome	LBUCD034_0267	hsp2	molecular chaperone, small heat shock protein	1908	5942	1659	4897	162.664	463.896	172.433	463.961	463.928	167.549	5075.74	1895.1	3485.42	2.67835	1.6651e-25
chromosome	LBUCD034_0268		Zn-dependent protease	227	359	190	289	12.0954	17.5171	12.3426	17.1131	17.3151	12.219	303.06	221.086	262.073	1.37078	0.106817
chromosome	LBUCD034_0269		integral membrane protein	5089	6358	4003	5507	267.698	306.273	256.72	321.934	314.103	262.209	5571.33	4804.13	5187.73	1.15969	0.213
chromosome	LBUCD034_0270		integral membrane protein	3696	5125	2945	4499	201.274	255.578	195.525	272.276	263.927	198.399	4522.36	3511.51	4016.94	1.28787	0.0191269
chromosome	LBUCD034_0271	nfrA	nitro/flavin reductase (EC 1.-.-.-)	2455	2182	2004	1824	121.393	98.8031	120.809	100.231	99.5173	121.101	1877.41	2360.86	2119.13	0.795223	0.045664
chromosome	LBUCD034_0272		ABC-type amino acid transport system, permease component	2997	2570	2191	2360	167.639	131.643	149.414	146.703	139.173	158.527	2322.35	2730.43	2526.39	0.850542	0.13959
chromosome	LBUCD034_0273		ABC-type amino acid transport system, permease component	2427	2027	1789	1622	130.444	99.7658	117.226	96.8818	98.3238	123.835	1706.02	2219.86	1962.94	0.768527	0.0179589
chromosome	LBUCD034_0274		polar amino acid transport system ATP-binding protein	3182	2834	2529	2499	159.252	129.885	154.31	138.992	134.438	156.781	2506.62	3019.34	2762.98	0.830186	0.0948552
chromosome	LBUCD034_0275		ABC-type amino acid transport/signal transduction system, periplasmic component	5123	4786	4281	4388	222.208	190.101	226.382	211.515	200.808	224.295	4321.17	4985.39	4653.28	0.866767	0.19948
chromosome	LBUCD034_0276		MFS family major facilitator transporter	412	599	340	454	12.0403	16.0303	12.1138	14.7447	15.3875	12.0771	490.858	398.39	444.624	1.23211	0.215467
chromosome	LBUCD034_0277	aroD	3-dehydroquinate dehydratase (EC 4.2.1.10)	2012	3131	1704	2436	98.3079	140.094	101.506	132.274	136.184	99.9069	2598.77	1971.42	2285.09	1.31822	0.0107146
chromosome	LBUCD034_0278		xylanase/chitin deacetylase	2928	3698	2371	2581	106.771	123.488	105.408	104.594	114.041	106.089	2913.93	2804.37	2859.15	1.03907	0.756985
chromosome	LBUCD034_0279		lipoprotein precursor, peptide binding protein	472	605	412	659	10.6864	12.5435	11.3723	16.5811	14.5623	11.0293	600.996	469.756	535.376	1.27938	0.343346
chromosome	LBUCD034_0280		metallo-dependent hydrolase	541	646	430	613	15.8477	17.3291	15.3567	19.9557	18.6424	15.6022	594.136	513.359	553.747	1.15735	0.428226
chromosome	LBUCD034_0281		Chorismate mutase (EC 5.4.99.5)	173	260	149	194	20.1754	27.7666	21.1847	25.1429	26.4548	20.68	211.453	170.985	191.219	1.23667	0.368552
chromosome	LBUCD034_0282	aroC	Chorismate synthase (EC 4.2.3.5)	1213	1670	985	1161	38.4483	48.4739	38.0639	40.8966	44.6852	38.2561	1313.52	1163.42	1238.47	1.12902	0.361359
chromosome	LBUCD034_0283	aroa1	3-phosphoshikimate 1-carboxyvinyltransferase (EC 2.5.1.19)	1399	1764	1080	1257	39.3944	45.4873	37.0767	39.336	42.4116	38.2356	1403.54	1308.55	1356.05	1.0726	0.624923
chromosome	LBUCD034_0284	tyrA	putative prephenate dehydrogenase (EC 1.3.1.12)	916	1283	773	910	39.8711	51.1404	41.0207	44.0192	47.5798	40.4459	1018.6	895.878	957.241	1.13699	0.355987
chromosome	LBUCD034_0285	aroK	Shikimate kinase (EC 2.7.1.71)	694	869	503	602	49.305	56.5362	43.5673	47.5299	52.033	46.4362	682.381	629.684	656.033	1.08369	0.644681
chromosome	LBUCD034_0286	aroE	Shikimate 5-dehydrogenase (EC 1.1.1.25)	782	938	537	690	33.2196	36.4893	27.8114	32.5743	34.5318	30.5155	757.665	691.849	724.757	1.09513	0.614233
chromosome	LBUCD034_0287		ThiW family protein	420	461	309	329	29.333	29.4838	26.3104	25.5354	27.5096	27.8217	367.061	383.802	375.432	0.95638	0.855599
chromosome	LBUCD034_0288	galr3	galactose operon repressor	1163	1481	958	1116	42.5348	49.6014	42.716	45.3593	47.4804	42.6254	1210.22	1123.54	1166.88	1.07715	0.608928
chromosome	LBUCD034_0289	lacs1	putative lactose permease	41773	53634	32245	34736	785.98	924.125	739.672	726.33	825.227	762.826	40846.3	39070.4	39958.3	1.04545	0.774152
chromosome	LBUCD034_0290		Alpha-galactosidase (EC 3.2.1.22)	47743	56016	35553	34643	795.402	854.602	722.128	641.403	748.003	758.765	41801.7	43882.2	42842	0.952589	0.865092
chromosome	LBUCD034_0291	lacA	galactoside O-acetyltransferase (EC 2.3.1.18)	671	946	564	746	40.8609	52.7535	41.8721	50.485	51.6192	41.3665	790.433	654.926	722.68	1.20691	0.200849
chromosome	LBUCD034_0292		MFS family major facilitator transporter	1447	1177	1060	1035	35.9909	26.8087	32.1434	28.609	27.7089	34.0672	1039.53	1319.57	1179.55	0.787775	0.0486943
chromosome	LBUCD034_0293		hypothetical protein	11353	14427	9343	11750	228.201	265.556	228.957	262.471	264.014	228.579	12250.4	10962.5	11606.5	1.11748	0.337916
chromosome	LBUCD034_0294		degV family protein	4025	5065	3248	3831	170.398	196.36	167.639	180.239	188.299	169.018	4146.42	3848.34	3997.38	1.07746	0.55227
chromosome	LBUCD034_0295		putative toxin regulator	455	761	382	634	15.4948	23.732	15.8598	23.994	23.863	15.6773	653.644	443.837	548.74	1.47271	0.0068704
chromosome	LBUCD034_0296		hypothetical protein	1368	2121	995	1934	103.115	146.404	91.4369	162.006	154.205	97.2761	1909.43	1243.3	1576.36	1.53578	0.00016879
chromosome	LBUCD034_0297		hypothetical protein	1708	3080	1358	2445	140.759	232.442	136.443	223.927	228.185	138.601	2581.99	1620.99	2101.49	1.59284	8.97363e-06
chromosome	LBUCD034_0298	chpA	Cell growth regulatory protein	3946	3985	3355	3789	396.582	366.758	411.083	423.193	394.975	403.833	3669.03	3874.17	3771.6	0.94705	0.659619
chromosome	LBUCD034_0299		toxin-antitoxin system, antitoxin component, AbrB family	1549	1738	1476	1642	236.4	242.896	274.627	278.489	260.692	255.514	1594.68	1615.2	1604.94	0.987296	0.964246
chromosome	LBUCD034_0300	sip1	Signal peptidase I (EC 3.4.21.89)	1130	1224	975	1133	70.5496	69.9797	74.2133	78.6111	74.2954	72.3814	1110.78	1117.89	1114.34	0.993647	0.966134
chromosome	LBUCD034_0302		hypothetical protein	858	1601	697	1507	90.6531	154.904	89.7819	176.948	165.926	90.2175	1466.05	823.091	1144.57	1.78115	8.43337e-07
chromosome	LBUCD034_0303		hypothetical protein	4244	15869	3350	9388	191.472	655.624	184.262	470.697	563.161	187.867	11618.5	4013.37	7815.93	2.89495	5.19161e-05
chromosome	LBUCD034_0304		hypothetical protein	2382	9513	1901	5467	237.466	868.464	231.048	605.685	737.074	234.257	6880.52	2264.88	4572.7	3.03791	0.000149697
chromosome	LBUCD034_0305		hypothetical protein	1795	6863	1383	3527	273.943	959.146	257.323	598.191	778.669	265.633	4744.91	1677.34	3211.12	2.82883	0.00849381
chromosome	LBUCD034_0306	carb1	carbamoyl-phosphate synthase large subunit (EC 6.3.5.5)	9587	11546	7394	7045	115.961	127.89	109.036	94.6999	111.295	112.499	8565.98	8963.01	8764.49	0.955703	0.889066
chromosome	LBUCD034_0307	cara1	carbamoyl phosphate synthase small subunit (EC 6.3.5.5)	2598	3316	2035	1961	90.9799	106.34	86.8824	76.3172	91.3285	88.9312	2427.43	2447.48	2437.45	0.991809	0.987039
chromosome	LBUCD034_0308	pyrB	aspartate carbamoyltransferase, catalytic subunit (EC 2.1.3.2)	1318	4639	870	580	51.5596	166.186	41.4929	25.2151	95.7003	46.5263	2260.31	1145.24	1702.78	1.97366	0.649171
chromosome	LBUCD034_0309	pyrC	dihydroorotase (EC 3.5.2.3)	916	4442	716	698	26.6433	118.317	25.3902	22.5624	70.4395	26.0167	2239.2	862.039	1550.62	2.59756	0.518598
chromosome	LBUCD034_0310	nudf1	ADP-ribose pyrophosphatase (EC 3.6.1.13)	1300	1307	1186	1017	87.3387	80.4107	97.1424	75.9316	78.1711	92.2406	1084.89	1324.25	1204.57	0.819248	0.147691
chromosome	LBUCD034_0311	sugE	quaternary ammonium compound-resistance protein	75	97	61	100	8.82984	10.4578	8.75553	13.0837	11.7707	8.79269	93.3881	71.9921	82.6901	1.2972	0.498929
chromosome	LBUCD034_0312		hypothetical protein	934	1233	776	1001	84.2767	101.882	85.3657	100.377	101.129	84.8212	1045.29	906.246	975.768	1.15343	0.327174
chromosome	LBUCD034_0313	sera1	D-3-phosphoglycerate dehydrogenase (EC 1.1.1.95)	1552	2138	1313	1563	49.32	62.2177	50.8695	55.1987	58.7082	50.0947	1721.85	1519.86	1620.86	1.1329	0.323822
chromosome	LBUCD034_0314	serC	Phosphoserine aminotransferase (EC 2.6.1.52)	1100	1413	877	1024	37.8773	44.5557	36.8169	39.1854	41.8706	37.3471	1133.25	1045.4	1089.32	1.08404	0.582308
chromosome	LBUCD034_0315	pgm1	phosphoglycerate mutase (EC 5.4.2.1)	1244	1523	1047	1341	73.2288	82.0987	75.1397	87.7261	84.9124	74.1843	1346.03	1215.01	1280.52	1.10783	0.490773
chromosome	LBUCD034_0317		oligopeptide ABC superfamily ATP binding cassette transporter, binding protein	9946	13459	8422	10516	224.772	278.536	232.044	264.109	271.322	228.408	11194.5	9744.56	10469.5	1.1488	0.19633
chromosome	LBUCD034_0318	hic1	putative L-lactate/malate dehydrogenase (EC 1.1.1.-)	9573	13976	7809	9882	382.975	512.012	380.872	439.345	475.679	381.924	11079.7	9202.7	10141.2	1.20396	0.0663264
chromosome	LBUCD034_0319		hypothetical protein	738	1035	600	767	25.5546	32.8192	25.3294	29.5153	31.1672	25.442	838.98	708.26	773.62	1.18457	0.245144
chromosome	LBUCD034_0320	hic2	putative L-lactate/malate dehydrogenase (EC 1.1.1.-)	1133	1429	856	1290	44.4632	51.3544	40.9548	56.2598	53.8071	42.709	1279.63	1048.67	1164.15	1.22024	0.15308
chromosome	LBUCD034_0321		integral membrane protein	195	227	123	179	17.7246	18.8948	13.6304	18.0815	18.4881	15.6775	189.666	166.045	177.856	1.14226	0.667444
chromosome	LBUCD034_0322		hypothetical protein	89	177	71	93	19.6464	35.7801	19.1079	22.8147	29.2974	19.3771	123.443	84.6074	104.025	1.45901	0.249709
chromosome	LBUCD034_0323	menA	1,4-dihydroxy-2-naphthoateoctaprenyltransferase (EC 2.5.1.-)	4606	4212	3844	3847	186.683	156.331	189.944	173.277	164.804	188.314	3795.19	4479.33	4137.26	0.847267	0.131755
chromosome	LBUCD034_0324	ubiE	ubiquinone/menaquinone biosynthesis methyltransferase (EC 2.1.1.-)	1720	1766	1398	1338	89.3373	83.9981	88.5263	77.2322	80.6152	88.9318	1446.91	1650.46	1548.69	0.876666	0.348653
chromosome	LBUCD034_0325	arat5	aromatic amino acid aminotransferase (EC 2.6.1.57)	1694	2134	1322	1324	53.2846	61.4692	50.6969	46.2823	53.8758	51.9907	1594.71	1592.94	1593.83	1.00111	0.964031
chromosome	LBUCD034_0326	ldhD1	D-lactate dehydrogenase (EC 1.1.1.28)	1468	1787	1160	1212	54.8251	61.1157	52.8168	50.303	55.7093	53.8209	1389.62	1388.96	1389.29	1.00048	0.970852
chromosome	LBUCD034_0327		membrane protein, putative toxin regulator	742	812	543	519	64.143	64.28	57.2276	49.8598	57.0699	60.6853	614.781	676.329	645.555	0.908997	0.631495
chromosome	LBUCD034_0328		hypothetical protein	575	540	359	311	69.01	59.3489	52.529	41.4804	50.4146	60.7695	390.92	487.428	439.174	0.802005	0.461441
chromosome	LBUCD034_0329	gshr1	glutathione-disulfide reductase (EC 1.8.1.7)	3848	7705	3120	5446	107.62	197.336	106.384	169.268	183.302	107.002	6107.22	3687.91	4897.57	1.65601	1.0766e-07
chromosome	LBUCD034_0330		putative flavin-nucleotide-binding protein	1328	2636	1108	2208	97.1387	176.569	98.8087	179.486	178.028	97.9737	2270.39	1291.3	1780.84	1.75822	1.06736e-07
chromosome	LBUCD034_0331		hypothetical protein	2251	5546	2112	4165	356.748	804.899	408.076	733.567	769.233	382.412	4524.54	2327.65	3426.1	1.94382	2.33536e-12
chromosome	LBUCD034_0332		hypothetical protein	2134	2578	1875	2111	82.6961	91.4846	88.5835	90.9111	91.1979	85.6398	2195.02	2131.14	2163.08	1.02997	0.83127
chromosome	LBUCD034_0333	lpla1	putative lipoate--protein ligase (EC 2.7.7.63)	13603	23740	11002	20549	486.004	776.713	479.223	815.894	796.304	482.613	20795.6	13020.8	16908.2	1.59711	4.72877e-07
chromosome	LBUCD034_0334		ABC-type multidrug transport system, ATPase and permease components (EC 3.6.3.44)	1845	2258	1411	1859	38.1396	42.7443	35.5605	42.7068	42.7256	36.8501	1927.82	1717.81	1822.82	1.12225	0.411109
chromosome	LBUCD034_0335		hypothetical protein	95	96	100	109	4.12059	3.81314	5.28807	5.25413	4.53363	4.70433	97.6907	104.686	101.188	0.933179	0.864266
chromosome	LBUCD034_0336	gpo	Glutathione peroxidase (EC 1.11.1.9)	1922	2585	1646	2232	147.574	181.757	154.08	190.453	186.105	150.827	2261.48	1894.06	2077.77	1.19399	0.142548
chromosome	LBUCD034_0337		antimicrobial peptide ABC transporter permease	7867	9335	5965	6927	113.876	123.741	105.268	111.431	117.586	109.572	7571.85	7294.14	7433	1.03807	0.783865
chromosome	LBUCD034_0338		cell surface hydrolase	224	605	154	439	9.75014	24.1153	8.1723	21.2356	22.6755	8.96122	485.514	198.283	341.899	2.44859	1.50341e-08
chromosome	LBUCD034_0339		hypothetical protein	466	920	350	614	15.4855	27.9963	14.1797	22.6749	25.3356	14.8326	710.182	430.087	570.135	1.65125	0.000239625
chromosome	LBUCD034_0340		hypothetical protein	2046	3609	1533	2666	71.2457	115.084	65.0813	103.169	109.127	68.1635	2921.03	1886.13	2403.58	1.54869	2.53959e-05
chromosome	LBUCD034_0341		transcriptional regulator, TetR family	378	395	289	292	26.7015	25.5514	24.8887	22.9226	24.237	25.7951	319.813	351.893	335.853	0.908835	0.668385
chromosome	LBUCD034_0342		phosphoglycerate dehydrogenase (EC 1.1.1.95)	874	998	686	723	30.4344	31.8242	29.1231	27.9788	29.9015	29.7787	800.284	824.194	812.239	0.97099	0.89708
chromosome	LBUCD034_0343		ABC transporter ATP-binding component	679	739	571	621	36.1795	36.0589	37.0929	36.7725	36.4157	36.6362	637.545	662.898	650.221	0.961754	0.849774
chromosome	LBUCD034_0345		aromatic compounds catabolism protein	489	558	398	418	48.7493	50.9411	48.3731	46.3099	48.6255	48.5612	454.675	469.555	462.115	0.968311	0.90556
chromosome	LBUCD034_0346	menB	naphthoate synthase (EC 4.1.3.36)	5404	5114	4102	3659	243.807	211.284	225.625	183.456	197.37	234.716	4076.8	5013.18	4544.99	0.813216	0.0598972
chromosome	LBUCD034_0347	menE	O-succinylbenzoate-CoA ligase (EC 6.2.1.26)	9359	8616	7397	6357	243.566	205.337	234.695	183.856	194.597	239.131	6969.51	8856.03	7912.77	0.786979	0.0209295
chromosome	LBUCD034_0348	pctA	putrescine carbamoyltransferase (EC 2.1.3.6)	3567	1875	2960	1044	127.81	61.5231	129.305	41.572	51.5475	128.557	1338.54	3458.88	2398.71	0.386986	3.64174e-16
chromosome	LBUCD034_0349		amino acid permease family protein	3788	1773	2870	932	99.2085	42.5229	91.6393	27.1265	34.8247	95.4239	1236.74	3510.87	2373.81	0.35226	2.36202e-15
chromosome	LBUCD034_0350	aguA1	agmatine deiminase (EC 3.5.3.12)	3150	1489	2443	844	106.392	46.0542	100.597	31.6797	38.867	103.495	1070.81	2953.02	2011.92	0.362615	1.11776e-21
chromosome	LBUCD034_0351	arcc3	Carbamate kinase (EC 2.7.2.2)	2689	1380	2277	843	103.878	48.8186	107.24	36.1907	42.5046	105.559	1024.33	2634.56	1829.44	0.388806	9.1603e-20
chromosome	LBUCD034_0352	aguA2	agmatine deiminase (EC 3.5.3.12)	1903	2146	1475	1380	64.8057	66.9236	61.2389	52.2266	59.5751	63.0223	1629.17	1783.48	1706.32	0.913477	0.624923
chromosome	LBUCD034_0353		Putative transcriptional regulator, RpiR family	1262	1090	975	720	59.5442	47.0957	56.0848	37.7529	42.4243	57.8145	837.498	1180.86	1009.18	0.709229	0.00659493
chromosome	LBUCD034_0354		hypothetical protein	8291	9535	7337	6811	206.636	217.618	222.935	188.646	203.132	214.786	7595.28	8310.92	7953.1	0.913892	0.529699
chromosome	LBUCD034_0355	rpmg1	50S ribosomal protein L33	6678	9839	6797	8831	1651.04	2227.6	2048.75	2426.38	2326.99	1849.9	8783.78	7220.86	8002.32	1.21645	0.220525
chromosome	LBUCD034_0356		Cation transport ATPase	5654	7170	4255	5142	114.956	133.497	105.472	116.184	124.841	110.214	5722.08	5223.27	5472.68	1.0955	0.448574
chromosome	LBUCD034_0357		Aryl-alcohol dehydrogenase related enzyme	17694	19992	14782	14748	754.239	780.394	768.205	698.642	739.518	761.222	16170.3	17216.4	16693.4	0.939239	0.658927
chromosome	LBUCD034_0358	ppx3	Exopolyphosphatase (EC 3.6.1.11)	4079	6220	3254	4231	97.9101	136.722	95.2253	112.864	124.793	96.5677	4843.35	3877.66	4360.51	1.24904	0.0471753
chromosome	LBUCD034_0359	ppk	Polyphosphate kinase (EC 2.7.4.1)	7843	11526	6144	7977	133.545	179.721	127.543	150.946	165.333	130.544	9046.77	7388.96	8217.86	1.22436	0.0458262
chromosome	LBUCD034_0360	ppx2	Exopolyphosphatase (EC 3.6.1.11)	4351	6074	3544	4116	170.209	217.592	169.024	178.94	198.266	169.617	4721.43	4179.58	4450.51	1.12964	0.298684
chromosome	LBUCD034_0361		integral membrane protein	5197	5236	4002	3737	174.577	161.067	163.897	139.507	150.287	169.237	4169.18	4855.06	4512.12	0.858728	0.19633
chromosome	LBUCD034_0362		integral membrane protein	5479	6035	4504	4770	190.253	191.904	190.674	184.072	187.988	190.463	5048.28	5287.61	5167.95	0.954739	0.755217
chromosome	LBUCD034_0363	arsc3	arsenate reductase (EC 1.20.4.1)	1096	1011	953	875	88.5524	74.8024	93.8736	78.5662	76.6843	91.213	885.552	1088.61	987.079	0.813473	0.130108
chromosome	LBUCD034_0364		aminotransferase	1493	1522	1085	1286	49.4803	46.1915	43.8392	47.3643	46.7779	46.6598	1316.74	1356.36	1336.55	0.970789	0.823629
chromosome	LBUCD034_0366	metF	5,10-methylenetetrahydrofolate reductase (EC 1.5.1.20)	356	424	276	300	14.6693	15.9993	13.8653	13.7379	14.8686	14.2673	336.239	333.68	334.96	1.00767	0.972035
chromosome	LBUCD034_0367	metE	5-methyltetrahydropteroyltriglutamate--homocysteine methyltransferase (EC 2.1.1.14)	782	1061	623	705	12.6862	15.7622	12.3218	12.7102	14.2362	12.504	817.397	742.904	780.151	1.10027	0.523139
chromosome	LBUCD034_0368	luxS	S-ribosylhomocysteinase (EC 4.4.1.21)	183	247	133	188	14.3178	17.6968	12.6863	16.3463	17.0216	13.5021	202.823	166.257	184.54	1.21993	0.438547
chromosome	LBUCD034_0369		transcriptional regulator, TetR family	1212	1291	915	996	68.727	67.0387	63.2567	62.7657	64.9022	65.9919	1067.12	1121.38	1094.25	0.951608	0.762328
chromosome	LBUCD034_0370		multidrug ABC superfamily ATP binding cassette transporter, permease protein	1224	1408	995	1043	38.797	40.869	38.4504	36.74	38.8045	38.6237	1141.12	1174.6	1157.86	0.971493	0.895529
chromosome	LBUCD034_0371		multidrug ABC superfamily ATP binding cassette transporter, ATPase component	693	915	561	625	34.824	42.1058	34.3692	34.9031	38.5045	34.5966	713.848	663.64	688.744	1.07566	0.642842
chromosome	LBUCD034_0372		permease for cytosine/purines uracil thiamine allantoin	1723	1884	1343	835	46.5051	46.5663	44.1929	25.0461	35.8062	45.349	1232.62	1619.24	1425.93	0.761234	0.51503
chromosome	LBUCD034_0373		putative quinolone resistance protein	1296	1366	1041	827	80.1044	77.3173	78.4446	56.8061	67.0617	79.2745	1010.03	1236.26	1123.14	0.817005	0.286824
chromosome	LBUCD034_0374		ABC-type cobalt transport system, permease component CbiQ related transporter	1588	1382	1171	956	65.6539	52.323	59.0239	43.9244	48.1237	62.3389	1084.49	1452.73	1268.61	0.746516	0.0165933
chromosome	LBUCD034_0375		cobalt ABC transporter, ATP-binding protein	4942	5627	4290	4395	110.274	114.98	116.705	108.985	111.983	113.49	4679.42	4904.39	4791.91	0.954129	0.772308
chromosome	LBUCD034_0376		hypothetical protein	2227	2162	1660	1612	116.159	103.267	105.561	93.4407	98.354	110.86	1757.69	2047.87	1902.78	0.858303	0.224804
chromosome	LBUCD034_0377		hypothetical protein	4443	4618	3597	3515	157.374	149.791	155.331	138.363	144.077	156.352	3792.09	4254.93	4023.51	0.891222	0.362878
chromosome	LBUCD034_0378		hypothetical protein	3655	3835	3046	3046	193.916	186.323	197.023	179.595	182.959	195.469	3215.78	3551.91	3383.85	0.905366	0.446604
chromosome	LBUCD034_0379	fixB	Electron transfer flavoprotein, alpha subunit	865	1014	701	765	33.2079	35.6482	32.8099	32.6381	34.1432	33.0089	829.076	828.805	828.941	1.00033	0.988396
chromosome	LBUCD034_0380	fixA	Electron transfer flavoprotein beta-subunit	572	620	420	431	27.4067	27.2037	24.5342	22.9497	25.0767	25.9705	487.639	522.21	504.925	0.933798	0.746721
chromosome	LBUCD034_0381		acyl-CoA dehydrogenase (EC 1.3.1.8)	700	795	579	641	23.1991	24.1276	23.3944	23.6085	23.8681	23.2967	671.654	677.665	674.659	0.991129	0.978112
chromosome	LBUCD034_0382		transcriptional regulator, XRE family	1401	1411	1137	1657	60.5554	55.8492	59.9151	79.5932	67.7212	60.2353	1464.68	1343.34	1404.01	1.09033	0.845157
chromosome	LBUCD034_0383		protein-tyrosine-phosphatase (EC 3.1.3.48)	963	1455	790	1042	39.0308	54.0031	39.0364	46.934	50.4686	39.0336	1160.41	928.392	1044.4	1.24991	0.0793573
chromosome	LBUCD034_0384		NADPH-quinone reductase (EC 1.6.99.-)	49	72	48	70	3.05923	4.11645	3.65358	4.85682	4.48664	3.3564	67.1003	51.8712	59.4857	1.29359	0.559099
chromosome	LBUCD034_0385		transcriptional regulator, MarR family	454	446	402	437	34.6435	31.1656	37.3984	37.0583	34.112	36.021	417.428	455.233	436.33	0.916955	0.648869
chromosome	LBUCD034_0386	mnth3	manganese transport protein	1578	2763	1175	2416	36.7361	58.9037	33.3492	62.506	60.7048	35.0427	2433.11	1450.34	1941.73	1.67762	1.3967e-06
chromosome	LBUCD034_0387		universal stress protein, UspA family protein	6203	7607	5271	7303	514.632	577.94	533.149	673.34	625.64	523.891	7040.67	6088.33	6564.5	1.15642	0.316886
chromosome	LBUCD034_0388		major facilitator superfamily transporter	1497	1661	1105	1317	41.1235	41.7843	37.0077	40.2062	40.9952	39.0656	1391.61	1370.14	1380.88	1.01567	0.953279
chromosome	LBUCD034_0389	gabD	succinate-semialdehyde dehydrogenase (NADP+) (EC 1.2.1.16)	1759	2654	1430	1830	45.7776	63.2504	45.3716	52.9269	58.0887	45.5746	2079.56	1688.07	1883.81	1.23192	0.0672694
chromosome	LBUCD034_0391	dgka1	diacylglycerol kinase (EC 2.7.1.107)	2091	3378	1818	2322	85.591	126.622	90.7254	105.627	116.124	88.1582	2643.06	2076.79	2359.93	1.27267	0.0299179
chromosome	LBUCD034_0392	mutT	putative 7,8-dihydro-8-oxoguanine triphosphatase (EC 3.6.1.-)	820	1164	645	870	61.8089	80.3461	59.2731	72.8777	76.6119	60.541	947.434	774.093	860.764	1.22393	0.14609
chromosome	LBUCD034_0393		transcriptional regulator, HxlR family	575	909	488	696	51.8834	75.1103	53.6836	69.7924	72.4513	52.7835	748.588	564.011	656.299	1.32726	0.0436158
chromosome	LBUCD034_0394		intracellular protease C56, PfpI family (EC 3.2.-.-)	3606	3445	2790	3468	262.215	229.401	247.342	280.252	254.827	254.778	3272.87	3376.56	3324.71	0.969291	0.816185
chromosome	LBUCD034_0395	amtB	ammonium or ammonia transporter	129	169	114	143	3.58353	4.29915	3.86089	4.41464	4.3569	3.72221	146.316	129.217	137.766	1.13233	0.689258
chromosome	LBUCD034_0396		flavin reductase (EC 1.1.1.-)	3603	6404	3155	5576	211.088	343.578	225.351	363.044	353.311	218.219	5626.94	3591.81	4609.38	1.5666	3.77067e-06
chromosome	LBUCD034_0397		hypothetical protein	2	7	1	2	0.426268	1.36624	0.259845	0.47372	0.919978	0.343057	4.00112	1.54776	2.77444	2.5851	0.73564
chromosome	LBUCD034_0398	cadA2	cadmium transporting P-type ATPase (EC 3.6.3.3)	140	176	110	140	2.70414	3.11307	2.59033	3.00516	3.05911	2.64723	147.692	132.09	139.891	1.11812	0.734948
chromosome	LBUCD034_0399		Copper chaperone (EC 3.6.3.4)	148	197	150	162	24.7236	30.1363	30.5493	30.0748	30.1056	27.6364	168.094	159.653	163.873	1.05287	0.848887
chromosome	LBUCD034_0400		stress induced DNA binding protein	539	740	501	608	36.4098	45.7759	41.26	45.6428	45.7093	38.8349	631.143	554.555	592.849	1.13811	0.421645
chromosome	LBUCD034_0401		hypothetical protein	836	904	644	594	202.636	200.657	190.308	160.006	180.331	196.472	692.938	781.132	737.035	0.887095	0.492968
chromosome	LBUCD034_0402	tas	oxidoreductase (EC 1.-.-.-)	3609	4335	2975	3396	136.852	150.532	137.534	143.11	146.821	137.193	3610.31	3487.82	3549.06	1.03512	0.802734
chromosome	LBUCD034_0403	purE	5-(carboxyamino)imidazole ribonucleotide mutase (EC 5.4.99.18)	314	341	186	470	23.8135	23.6822	17.1976	39.6123	31.6472	20.5055	390.481	260.215	325.348	1.50061	0.470899
chromosome	LBUCD034_0404	purk1	5-(carboxyamino)imidazole ribonucleotide synthase (EC 6.3.4.18)	469	783	340	953	15.3378	23.4491	13.5559	34.6354	29.0423	14.4468	830.368	425.581	627.975	1.95114	0.0690955
chromosome	LBUCD034_0405	purC	phosphoribosylaminoimidazole-succinocarboxamidesynthase (EC 6.3.2.6)	376	682	320	827	19.0493	31.641	19.7652	46.5624	39.1017	19.4073	721.646	369.343	545.494	1.95387	0.0598972
chromosome	LBUCD034_0406	purS	phosphoribosylformylglycinamidine synthase purS (EC 6.3.5.3)	177	373	159	443	24.864	47.9824	27.2306	69.1577	58.57	26.0473	389.8	178.83	284.315	2.17972	0.0224766
chromosome	LBUCD034_0407	purQ	phosphoribosylformylglycinamidine synthase I (EC 6.3.5.3)	322	563	219	645	17.4583	27.9531	14.4761	38.8637	33.4084	15.9672	575.939	283.622	429.78	2.03066	0.0247593
chromosome	LBUCD034_0408	purL	phosphoribosylformylglycinamidine synthase II (EC 6.3.5.3)	1165	1935	967	2216	19.3308	29.4023	19.562	40.8632	35.1327	19.4464	1979.04	1129.83	1554.43	1.75162	0.0568584
chromosome	LBUCD034_0409	purF	amidophosphoribosyltransferase (EC 2.4.2.14)	817	1346	697	1535	20.997	31.6779	21.8389	43.8412	37.7595	21.4179	1373.24	803.532	1088.38	1.709	0.0650149
chromosome	LBUCD034_0410	purM	Phosphoribosylformylglycinamidine cyclo-ligase (EC 6.3.3.1)	645	1062	532	1231	23.5202	35.4634	23.6512	49.8859	42.6747	23.5857	1093.92	623.525	858.725	1.75442	0.0671803
chromosome	LBUCD034_0411	purN	phosphoribosylglycinamide formyltransferase (EC 2.1.2.2)	413	605	317	752	26.048	34.9426	24.375	52.7086	43.8256	25.2115	649.813	385.212	517.513	1.6869	0.171777
chromosome	LBUCD034_0412	purH	bifunctionalphosphoribosylaminoimidazolecarboxam ide formyltransferase/IMP cyclohydrolase (EC 2.1.2.3)	1202	1913	965	2219	29.135	42.462	28.5167	59.7732	51.1176	28.8259	1971.33	1146.3	1558.82	1.71974	0.0776876
chromosome	LBUCD034_0413	purD	phosphoribosylamine--glycine ligase (EC 6.3.4.13)	459	656	378	840	13.8055	18.0683	13.8609	28.0774	23.0729	13.8332	717.508	443.37	580.439	1.6183	0.240875
chromosome	LBUCD034_0415		hypothetical protein	3064	4497	2498	3426	153.346	206.102	152.418	190.55	198.326	152.882	3694.36	2944.65	3319.5	1.2546	0.0351108
chromosome	LBUCD034_0416	pepI	prolyl aminopeptidase (EC 3.4.11.5)	3446	5261	2730	3627	145.388	203.262	140.423	170.059	186.661	142.905	4121.98	3264.61	3693.29	1.26262	0.0253716
chromosome	LBUCD034_0417	gph1	putative phosphoglycolate phosphatase (EC 3.1.3.18)	5246	5679	4757	4816	278.326	275.913	307.694	283.955	279.934	293.01	4922.34	5326.65	5124.49	0.924095	0.563268
chromosome	LBUCD034_0419		MFS family major facilitator transporter	7131	9855	5809	4972	211.395	267.532	209.946	163.8	215.666	210.671	6764.88	6850.42	6807.65	0.987512	0.982444
chromosome	LBUCD034_0420		PemK family growth inhibitor	1608	2064	1271	1853	162.932	191.516	157.01	208.658	200.087	159.971	1842.88	1521.64	1682.26	1.21111	0.136708
chromosome	LBUCD034_0421	pyrF	Orotidine-5'-phosphate decarboxylase (EC 4.1.1.23)	796	1046	565	313	40.9999	49.3374	35.4796	17.9165	33.6269	38.2398	605.306	715.15	660.228	0.846403	0.866281
chromosome	LBUCD034_0422	pyrE	Orotate phosphoribosyltransferase (EC 2.4.2.10)	742	1205	581	347	42.465	63.1523	40.5382	22.0696	42.611	41.5016	690.189	698.888	694.539	0.987553	0.976248
chromosome	LBUCD034_0423	pyrD	Dihydroorotate dehydrogenase (EC 1.3.98.1)	1311	2150	1004	688	51.4486	77.2652	48.0358	30.0052	53.6352	49.7422	1267.61	1221.45	1244.53	1.03779	0.922738
chromosome	LBUCD034_0424		excinuclease subunit A	4291	6626	3194	5233	62.9981	89.0831	57.1696	85.3804	87.2317	60.0838	5540.49	3943.18	4741.83	1.40508	0.000770571
chromosome	LBUCD034_0425	xylR	Xylose repressor	21245	20713	17654	19526	675.131	602.767	683.968	689.577	646.172	679.55	18982.4	20615.4	19798.9	0.920785	0.451812
chromosome	LBUCD034_0426		xylosidase	3023	3321	2703	3048	168.332	169.345	183.5	188.617	178.981	175.916	3000.12	3046.79	3023.46	0.984683	0.919359
chromosome	LBUCD034_0427		major facilitator transporter	146	127	109	106	4.15857	3.31261	3.78511	3.35533	3.33397	3.97184	109.186	134.358	121.772	0.812647	0.482971
chromosome	LBUCD034_0428		glucosylceramidase (O-glycosyl hydrolase) (EC 3.2.1.45)	315	314	257	229	8.78998	8.02383	8.74322	7.10152	7.56267	8.7666	252.592	302.842	277.717	0.834073	0.415256
chromosome	LBUCD034_0429	xylA	Xylose isomerase (EC 5.3.1.5)	85189	64671	68138	50222	2361.18	1641.46	2302.48	1546.96	1594.21	2331.83	53628.5	81090.3	67359.4	0.661342	6.63709e-06
chromosome	LBUCD034_0430	xylB	xylulokinase (EC 2.7.1.17)	19099	13708	14861	10593	468.448	307.893	444.385	288.741	298.317	456.417	11339.9	17933.6	14636.7	0.632328	7.5386e-07
chromosome	LBUCD034_0431		hypothetical protein	55	43	50	33	5.3117	3.8029	5.88711	3.54179	3.67234	5.59941	35.4516	55.9208	45.6862	0.63396	0.334916
chromosome	LBUCD034_0432		amino acid transporter	522	1366	355	468	13.8177	33.1123	11.4565	13.7673	23.4398	12.6371	821.584	459.77	640.677	1.78695	0.428226
chromosome	LBUCD034_0433		transcriptional regulator, AsnC family	684	1112	589	979	56.748	84.484	59.576	90.2642	87.3741	58.162	982.726	675.969	829.348	1.4538	0.00370851
chromosome	LBUCD034_0434		MFS family major facilitator transporter	1706	1665	1396	1497	51.5628	46.0836	51.4404	50.2826	48.1831	51.5016	1487.79	1642.6	1565.19	0.905751	0.45446
chromosome	LBUCD034_0435		hypothetical protein	1319	2306	1064	1784	23.5624	37.7233	23.1728	35.4167	36.57	23.3676	1908.69	1260.88	1584.79	1.51377	0.000168128
chromosome	LBUCD034_0436		Surface layer protein	4260	7287	3452	5861	120.783	189.199	119.324	184.673	186.936	120.053	6148.83	4081.55	5115.19	1.50649	2.64945e-05
chromosome	LBUCD034_0437		oxidoreductase (EC 1.-.-.-)	1993	3104	1682	2724	89.5892	127.775	92.1797	136.08	131.927	90.8845	2738.56	1949.3	2343.93	1.40489	0.00156959
chromosome	LBUCD034_0438		epimerase	2480	3486	2145	2750	143.258	184.404	151.062	176.538	180.471	147.16	2913.26	2456.49	2684.88	1.18595	0.133622
chromosome	LBUCD034_0439		hypothetical protein	835	1279	752	989	43.3701	60.8344	47.6193	57.0872	58.9608	45.4947	1058.38	844.77	951.578	1.25287	0.0804047
chromosome	LBUCD034_0440		melibiose carrier protein	2618	3470	2038	2636	73.3858	89.0731	69.6478	82.1157	85.5944	71.5168	2846.68	2458.8	2652.74	1.15775	0.224814
chromosome	LBUCD034_0441		ABC superfamily ATP binding cassette transporter, permease protein	1381	2143	1044	1535	66.4265	94.3941	61.2223	82.053	88.2236	63.8244	1709.26	1278.59	1493.93	1.33684	0.0122309
chromosome	LBUCD034_0442		ABC transporter, ATP-binding protein	560	876	436	698	31.9014	45.6983	30.2809	44.1891	44.9437	31.0911	735.724	525.984	630.854	1.39876	0.0176566
chromosome	LBUCD034_0443		hypothetical protein	4761	10603	4002	6480	218.79	446.203	224.216	330.935	388.569	221.503	7871.82	4647.07	6259.44	1.69393	0.00919047
chromosome	LBUCD034_0444		integral membrane protein	592	746	388	672	35.8734	41.3966	28.6645	45.2542	43.3254	32.2689	667.267	512.754	590.011	1.30134	0.105166
chromosome	LBUCD034_0445		hypothetical protein	1027	1169	878	1086	20.2481	21.1059	21.1042	23.7948	22.4503	20.6761	1062.92	1011.17	1037.04	1.05119	0.791037
chromosome	LBUCD034_0446		hypothetical protein	779	1199	646	942	8.96632	12.6378	9.06505	12.0494	12.3436	9.01569	999.985	755.127	877.556	1.32426	0.0322243
chromosome	LBUCD034_0447	pepx1	x-prolyl-dipeptidyl aminopeptidase (EC 3.4.14.11)	1090	1839	788	1523	19.903	30.7503	17.542	30.9051	30.8277	18.7225	1574.79	987.79	1281.29	1.59426	5.64402e-05
chromosome	LBUCD034_0448		hypothetical protein	255	532	245	416	32.1659	61.4528	37.6775	58.3158	59.8843	34.9217	442.663	267.095	354.879	1.65733	0.00136668
chromosome	LBUCD034_0450		integral membrane protein	1365	2202	1021	1591	37.4974	55.3937	34.1944	48.571	51.9824	35.8459	1763.53	1257.3	1510.42	1.40263	0.00296842
chromosome	LBUCD034_0451		hypothetical protein	377	500	297	452	71.6983	87.0788	68.8629	95.531	91.3049	70.2806	448.069	356.165	402.117	1.25804	0.210259
chromosome	LBUCD034_0452		hypothetical protein	1246	1669	978	1360	71.9756	88.2874	68.8759	87.3061	87.7967	70.4257	1417.56	1175.01	1296.28	1.20643	0.153909
chromosome	LBUCD034_0453		cell surface protein	1898	2697	1602	2160	124.141	161.538	127.745	157.004	159.271	125.943	2270.91	1856.49	2063.7	1.22323	0.0832363
chromosome	LBUCD034_0454		Uracil-DNA glycosylase (EC 3.2.2.27)	765	1028	592	731	44.1905	54.3795	41.6917	46.927	50.6533	42.9411	817.132	716.391	766.761	1.14062	0.388295
chromosome	LBUCD034_0455	tag	DNA-3-methyladenine glycosylase I (EC 3.2.2.20)	886	1143	624	919	65.1937	77.0181	55.978	75.1494	76.0838	60.5858	964.302	793.111	878.706	1.21585	0.188059
chromosome	LBUCD034_0456	gcvH1	Glycine cleavage system H protein	1283	918	1085	731	153.982	100.893	158.758	97.4988	99.196	156.37	770.754	1256.18	1013.47	0.613571	4.49486e-05
chromosome	LBUCD034_0457		transposase	10	12	3	8	0.895781	0.984369	0.32763	0.796398	0.890384	0.611706	9.25868	6.55148	7.90508	1.41322	0.855393
chromosome	LBUCD034_0458		integrase catalytic subunit	169	213	136	133	8.29024	9.5683	8.13356	7.25054	8.40942	8.2119	159.617	161.359	160.488	0.989204	1
chromosome	LBUCD034_0459	purb1	Adenylosuccinate lyase (EC 4.3.2.2)	29837	34477	23699	25199	810.634	857.776	784.984	760.836	809.306	797.809	27763.3	28302.9	28033.1	0.980934	0.917898
chromosome	LBUCD034_0460		lipoate--protein ligase A (EC 2.7.7.63)	19773	23053	14944	17451	682.764	728.954	629.109	669.663	699.309	655.937	18879.8	18304.4	18592.1	1.03143	0.828885
chromosome	LBUCD034_0461	gcvH2	Glycine cleavage system H protein	4820	6914	4145	5101	578.483	759.885	606.498	680.358	720.122	592.491	5592.63	4760.11	5176.37	1.1749	0.127962
chromosome	LBUCD034_0462		Lipoate-protein ligase A (EC 2.7.7.63)	8900	11804	7006	8540	252.339	306.478	242.173	269.086	287.782	247.256	9459.5	8404.94	8932.22	1.12547	0.288056
chromosome	LBUCD034_0463		hypothetical protein	4366	4766	3490	3886	396.85	396.708	386.748	392.539	394.624	391.799	4049.23	4154.68	4101.96	0.974619	0.859867
chromosome	LBUCD034_0464		putative 2,5-didehydrogluconate reductase (EC 1.1.1.274)	5082	5310	4219	4469	418.817	400.737	423.897	409.297	405.017	421.357	4584.61	4929.03	4756.82	0.930126	0.57573
chromosome	LBUCD034_0465		transmembrane protein	2575	2685	1977	1922	65.9039	62.9293	61.6881	54.667	58.7982	63.796	2140.92	2402.07	2271.5	0.89128	0.391193
chromosome	LBUCD034_0466		membrane-flanked domain protein	658	805	597	602	50.8378	56.955	56.2337	51.6887	54.3219	53.5358	655.398	668.315	661.856	0.980672	0.974123
chromosome	LBUCD034_0467		MFS family major facilitator transporter	2277	2116	1913	1961	69.6727	59.2912	71.3634	66.6831	62.9871	70.5181	1921.49	2221.92	2071.71	0.864791	0.230528
chromosome	LBUCD034_0468	butA	acetoin dehydrogenase	33473	55733	26108	42812	1603.82	2445.39	1525.09	2279.63	2362.51	1564.46	45970.5	31467.6	38719	1.46088	4.34803e-05
chromosome	LBUCD034_0469		hypothetical protein	298	578	233	409	18.8913	33.5544	18.0079	28.8143	31.1843	18.4496	458.383	280.484	369.434	1.63426	0.00189279
chromosome	LBUCD034_0470		2,5-didehydrogluconate reductase (EC 1.1.1.274)	21369	23521	18240	21449	880.53	887.545	916.317	982.212	934.878	898.423	21175.7	21022.5	21099.1	1.00729	0.981606
chromosome	LBUCD034_0471		ABC superfamily ATP binding cassette transporter ABC protein	527	629	422	419	21.2204	23.1936	20.7165	18.7497	20.9717	20.9684	485.134	501.931	493.532	0.966537	0.915409
chromosome	LBUCD034_0472		ABC superfamily ATP binding cassette transporter, membrane protein	1169	1323	866	949	26.9607	27.9416	24.3498	24.3232	26.1324	25.6552	1055.94	1071.78	1063.86	0.985218	0.943779
chromosome	LBUCD034_0473		transcriptional regulator, TetR family	677	670	545	532	38.745	35.1137	38.0264	33.8359	34.4748	38.3857	561.736	646.508	604.122	0.868877	0.405154
chromosome	LBUCD034_0474		hypothetical protein	124	135	112	138	10.7193	10.6869	11.8039	13.2575	11.9722	11.2616	129.356	125.644	127.5	1.02954	0.962896
chromosome	LBUCD034_0475		hypothetical protein	14168	13493	12291	10746	842.028	734.347	890.566	709.746	722.046	866.297	11329.6	14055.5	12692.6	0.806057	0.0402727
chromosome	LBUCD034_0476		hypothetical protein	1919	2115	1491	1680	109.319	110.333	103.552	106.358	108.345	106.436	1773.57	1800.61	1787.09	0.984984	0.922738
chromosome	LBUCD034_0477		transcriptional regulator, CRP/FNR family	2474	2786	1969	2071	136.531	140.796	132.477	127.014	133.905	134.504	2261.71	2349.14	2305.43	0.962784	0.827443
chromosome	LBUCD034_0478		sugar kinase	11842	17339	9744	12093	272.604	365.515	273.467	309.371	337.443	273.035	13658.2	11433.9	12546	1.19454	0.0754972
chromosome	LBUCD034_0479	araD	L-ribulose-5-phosphate 4-epimerase (EC 5.1.3.4)	7253	10859	6462	7699	368.971	505.871	400.777	435.259	470.565	384.874	8619.62	7296.29	7957.96	1.18137	0.0948054
chromosome	LBUCD034_0480		glycosyltransferase	317	587	247	449	15.9946	27.1224	15.194	25.1767	26.1496	15.5943	483.174	297.859	390.517	1.62216	0.00202987
chromosome	LBUCD034_0481	daca1	D-alanyl-D-alanine carboxypeptidase (EC 3.4.16.4)	8570	8201	6977	7378	243.541	213.419	241.725	233.007	223.213	242.633	7330.48	8230.3	7780.39	0.89067	0.299097
chromosome	LBUCD034_0483		metallophosphoesterase (EC 3.1.-.-)	1532	2070	1349	1483	64.857	80.2497	69.626	69.7714	75.0106	67.2415	1651.19	1531.69	1591.44	1.07802	0.55227
chromosome	LBUCD034_0484		integral membrane protein	1074	1237	811	860	60.0749	63.3627	55.3058	53.4596	58.4111	57.6904	972.963	993.811	983.387	0.979022	0.92758
chromosome	LBUCD034_0485		N-acetyltransferase (EC 2.3.1.-)	831	798	608	633	57.7115	50.7503	51.4785	48.8543	49.8023	54.595	668.719	757.375	713.047	0.882943	0.425002
chromosome	LBUCD034_0486		hypothetical protein	943	914	734	727	30.4365	27.0149	28.8828	26.0768	26.5459	29.6596	766.968	885.606	826.287	0.866038	0.343773
chromosome	LBUCD034_0487	alkD	DNA alkylation repair enzyme	584	594	439	434	34.2146	31.8684	31.3563	28.257	30.0627	32.7854	478.252	539.215	508.733	0.886941	0.515896
chromosome	LBUCD034_0488		hypothetical protein	20	13	17	11	2.40035	1.42877	2.48745	1.46715	1.44796	2.4439	11.255	19.6332	15.4441	0.573265	0.519951
chromosome	LBUCD034_0489		putative ABC transporter, two ATP-binding subunits	527	615	414	478	12.9003	13.786	12.3552	13.0034	13.3947	12.6278	510.202	497.181	503.692	1.02619	0.910021
chromosome	LBUCD034_0490		SGNH-hydrolase family protein	2347	3677	1886	2898	117.939	169.205	115.544	161.839	165.522	116.742	3071.48	2239.28	2655.38	1.37163	0.0028755
chromosome	LBUCD034_0491		esterase (EC 3.1.1.-)	3966	5161	3438	4035	267.906	319.256	283.137	302.909	311.082	275.522	4293.98	3932.99	4113.49	1.09179	0.45446
chromosome	LBUCD034_0492	tena1	putative thiaminase (transcriptional activator TenA) (EC 3.5.99.2)	3855	5429	3365	3729	216.612	279.353	230.518	232.857	256.105	223.565	4246.35	3836.7	4041.52	1.10677	0.381592
chromosome	LBUCD034_0493	endA	extracellular/cell surface DNA-entry nuclease (EC 3.1.30.-)	502	593	387	431	22.4029	24.2343	21.0559	21.3755	22.8049	21.7294	476.255	469.226	472.741	1.01498	0.94217
chromosome	LBUCD034_0494		oxidoreductase (EC 1.-.-.-)	9564	14729	7614	11171	371.786	524.327	360.851	482.597	503.462	366.319	12073.8	9082.65	10578.2	1.32932	0.00348896
chromosome	LBUCD034_0495	apl	alkaline phosphatase (EC 3.1.3.1)	803	1148	687	1136	48.6594	63.7041	50.7538	76.5011	70.1026	49.7066	1080.32	790.917	935.617	1.3659	0.0499051
chromosome	LBUCD034_0496	pacl1	cation-transporting ATPase, E1-E2 family protein (EC 3.6.3.8)	1600	2020	1276	1690	21.0637	24.3524	20.4799	24.7252	24.5388	20.7718	1738.77	1520.79	1629.78	1.14333	0.327839
chromosome	LBUCD034_0497	grea1	transcription elongation factor GreA	637	1022	584	958	50.4773	74.1621	56.4196	84.3646	79.2634	53.4485	933.758	650.579	792.169	1.43527	0.00571614
chromosome	LBUCD034_0498	apf	aggregation promoting factor-like surface protein	5438	6229	4598	5896	574.559	602.682	592.277	692.295	647.488	583.418	5721.13	5323.85	5522.49	1.07462	0.626702
chromosome	LBUCD034_0499	pucK	xanthine/uracil permease	3611	3411	2865	3533	102.617	88.7664	99.2607	111.577	100.172	100.939	3292.65	3423.47	3358.06	0.961788	0.804337
chromosome	LBUCD034_0500		transcriptional regulator, LysR family	14289	14214	12605	13983	567.966	517.383	610.836	617.674	567.528	589.401	13332.7	14299.7	13816.2	0.932379	0.658927
chromosome	LBUCD034_0501	mapA	maltose phosphorylase (EC 2.4.1.8)	7790	9149	6517	8711	124.739	134.157	127.225	155.014	144.585	125.982	8429.88	7585.11	8007.5	1.11137	0.45446
chromosome	LBUCD034_0502	argr1	arginine catabolic regulator	12252	11959	10496	12207	929.181	830.545	970.462	1028.82	929.684	949.821	11449.7	12075.9	11762.8	0.948147	0.758699
chromosome	LBUCD034_0503		glycosyltransferase	15804	18104	12531	13607	188.942	198.203	182.645	180.784	189.494	185.793	14775.4	14978.5	14876.9	0.986443	0.942013
chromosome	LBUCD034_0504	arcA	arginine deiminase (arginine dihydrolase) (EC 3.5.3.6)	45534	67286	37486	56094	1369.54	1853.27	1374.58	1874.97	1864.12	1372.06	57813.3	43976	50894.6	1.31466	0.00455508
chromosome	LBUCD034_0505	arcB	ornithine carbamoyltransferase, catabolic (EC 2.1.3.3)	41820	65546	35517	50604	1502.82	2156.97	1556.04	2020.9	2088.94	1529.43	54197.9	41035.3	47616.6	1.32076	0.00306412
chromosome	LBUCD034_0506	arcc5	Carbamate kinase (EC 2.7.2.2)	8223	10816	6515	8153	323.729	389.936	312.699	356.703	373.319	318.214	8839.81	7790.49	8315.15	1.13469	0.260052
chromosome	LBUCD034_0507	arcR	arginine deiminase pathway regulator	9068	11210	7341	8835	479.045	542.308	472.804	518.693	530.5	475.925	9363.91	8683.96	9023.94	1.0783	0.538194
chromosome	LBUCD034_0508	arcD	Arginine/ornithine antiporter	19275	24228	14716	18903	500.574	576.191	465.935	545.561	560.876	483.254	20137.3	17931.5	19034.4	1.12302	0.316403
chromosome	LBUCD034_0509		integral membrane protein	2108	2494	1614	2600	100.226	108.587	93.5561	137.379	122.983	96.8908	2416.28	1963.79	2190.04	1.23042	0.35596
chromosome	LBUCD034_0510	gph3	Phosphoglycolate phosphatase (EC 3.1.3.18)	2107	2439	1846	2019	118.933	126.073	127.037	126.652	126.363	122.985	2088.12	2101.04	2094.58	0.993849	0.991398
chromosome	LBUCD034_0511		hypothetical protein	1961	2258	1521	1787	214.526	226.205	202.858	217.253	221.729	208.692	1890.03	1838.45	1864.24	1.02805	0.87433
chromosome	LBUCD034_0512		hypothetical protein	5095	6122	4107	4347	133.157	146.517	130.86	126.255	136.386	132.008	4862.92	4868.74	4865.83	0.998806	0.978112
chromosome	LBUCD034_0513	ogt	methylated-DNA-protein-cysteine S-methyltransferase (EC 2.1.1.63)	3548	4337	2815	3386	228.435	255.708	220.963	242.273	248.99	224.699	3605.9	3363.73	3484.82	1.07199	0.598542
chromosome	LBUCD034_0514		hypothetical protein	4006	5094	3334	3703	174.371	203.047	176.925	179.124	191.086	175.648	4091.46	3890.33	3990.9	1.0517	0.672401
chromosome	LBUCD034_0515		transcriptional regulator, XRE family	2160	3391	1837	2637	196.334	282.257	203.569	266.373	274.315	199.952	2813.89	2120.98	2467.44	1.32669	0.00805171
chromosome	LBUCD034_0516		family S9 peptidase	2472	2364	2036	1832	97.0106	84.9558	97.4113	79.8977	82.4267	97.2109	1958.34	2387.96	2173.15	0.820088	0.0985696
chromosome	LBUCD034_0517	cpdB	2',3'-cyclic-nucleotide 2'-phosphodiesterase (EC 3.1.4.16)	12538	12926	10243	10092	290.792	274.532	289.629	260.117	267.325	290.21	10747.2	12062.1	11404.7	0.890989	0.33055
chromosome	LBUCD034_0518		5'-nucleotidase (EC 3.1.4.16)	7225	8626	5690	8440	171.428	187.425	164.595	222.548	204.987	168.011	8067.13	6824.62	7445.87	1.18206	0.297682
chromosome	LBUCD034_0519		CPA1 family monovalent cation:proton (H+) antiporter-1	1420	1650	1108	1276	26.4762	28.1726	25.1865	26.4397	27.3061	25.8314	1365.45	1335.19	1350.32	1.02267	0.898295
chromosome	LBUCD034_0520	arsC2	arsenate reductase (EC 1.20.4.1)	20459	24763	18006	21353	1915.98	2123.66	2055.82	2222.31	2172.98	1985.9	21648.9	20449.4	21049.2	1.05866	0.642842
chromosome	LBUCD034_0521		haloacid dehalogenase (HAD) superfamily hydrolase	10263	6058	8207	6257	473.392	255.888	461.521	320.738	288.313	467.456	5838.53	9768.14	7803.34	0.597711	7.15915e-07
chromosome	LBUCD034_0522		hypothetical protein	37775	35386	31387	28485	1122.52	962.929	1137.1	940.681	951.805	1129.81	29871.4	36653.8	33262.6	0.814961	0.0455151
chromosome	LBUCD034_0523		purine nucleosidase (EC 3.2.2.1)	36928	42646	29581	28955	1431.02	1513.36	1397.54	1246.96	1380.16	1414.28	33179.1	35177.6	34178.3	0.943187	0.703199
chromosome	LBUCD034_0524		protease responsible for activating sigma-W (EC 3.4.-.-)	2341	2861	1875	2571	80.1633	89.7153	78.2774	97.8395	93.7774	79.2203	2555.79	2229.89	2392.84	1.14615	0.302751
chromosome	LBUCD034_0525	trxb1	thioredoxin reductase (NADPH) (EC 1.8.1.9)	3165	3826	2465	3757	117.847	130.456	111.898	155.461	142.958	114.872	3585.2	2973.24	3279.22	1.20582	0.248127
chromosome	LBUCD034_0526	uvra1	Excinuclease ABC, subunit A	8849	8788	6812	6370	145.079	131.939	136.159	116.061	124	140.619	7048.85	8265.44	7657.14	0.85281	0.155335
chromosome	LBUCD034_0527		potassium transport protein	2082	2053	1805	1499	97.8602	88.3668	103.434	78.3006	83.3337	100.647	1652.42	2064.78	1858.6	0.80029	0.0727193
chromosome	LBUCD034_0528		glycerol phosphate lipoteichoic acid synthase 1 (EC 2.7.8.-)	7245	6867	5949	5690	125.26	108.722	125.395	109.327	109.024	125.328	5881.99	6987.92	6434.95	0.841737	0.114839
chromosome	LBUCD034_0529		phosphoglycerate mutase (EC 5.4.2.1)	4586	6284	3927	5383	257.687	323.347	269.017	336.141	329.744	263.352	5475.04	4519.06	4997.05	1.21154	0.0773943
chromosome	LBUCD034_0530		putative acetyltransferase (EC 2.3.1.-)	3950	4605	3030	3782	325.527	347.532	304.434	346.377	346.955	314.981	3926.76	3683.14	3804.95	1.06614	0.655617
chromosome	LBUCD034_0531	celB	PTS system, cellobiose-specific IIC component (EC 2.7.1.69)	1015	1589	761	1107	30.5285	43.7661	27.9052	37.002	40.3841	29.2168	1251.03	935.982	1093.5	1.33659	0.0184044
chromosome	LBUCD034_0532		alpha/beta hydrolase superfamily protein	567	925	459	567	24.1694	36.1077	23.8538	26.8599	31.4838	24.0116	687.619	542.978	615.299	1.26639	0.222179
chromosome	LBUCD034_0533		hypothetical protein	736	1047	530	645	24.7236	32.2073	21.7055	24.0786	28.143	23.2145	780	665.749	722.874	1.17161	0.45344
chromosome	LBUCD034_0534		cell wall-associated hydrolase	41407	64413	35027	60527	3121.12	4446.17	3218.85	5070.19	4758.18	3169.99	58929	40547.4	49738.2	1.45334	0.000990456
chromosome	LBUCD034_0535		RND superfamily drug exporter	12887	13694	9910	10487	176.224	171.482	165.214	159.368	165.425	170.719	11278.4	12030.9	11654.6	0.937447	0.608256
chromosome	LBUCD034_0536		choloylglycine hydrolase (EC 3.5.1.24)	1203	1358	975	1002	45.4778	47.0119	44.9365	42.0959	44.5539	45.2071	1098.52	1152.71	1125.61	0.952985	0.803361
chromosome	LBUCD034_0537		N-acetylmuramidase (EC 3.2.1.17)	2358	2725	1812	2307	140.817	149.023	131.926	153.108	151.065	136.371	2359.88	2200.6	2280.24	1.07238	0.649171
chromosome	LBUCD034_0538		TerC family membrane protein	2397	2470	1878	1936	116.201	109.651	110.993	104.3	106.976	113.597	2057.62	2258.39	2158	0.911103	0.488889
chromosome	LBUCD034_0539	trxa1	thioredoxin	1219	1265	948	912	136.991	130.183	129.885	113.899	122.041	133.438	1012.06	1144.32	1078.19	0.884428	0.420867
chromosome	LBUCD034_0540		hypothetical protein	352	561	355	398	33.4719	48.8512	41.1554	42.059	45.4551	37.3137	445.441	378.672	412.057	1.17633	0.323194
chromosome	LBUCD034_0541		acetyltransferase (EC 2.3.1.-)	5898	5017	4680	4197	394.107	306.993	381.256	311.664	309.328	387.681	4318.31	5591.98	4955.14	0.772232	0.0113131
chromosome	LBUCD034_0542		Na(+)/H(+) antiporter nhaC	1893	1295	1510	937	50.2164	31.4586	48.8352	27.6231	29.5409	49.5258	1037.84	1799.48	1418.66	0.57674	7.45041e-07
chromosome	LBUCD034_0543		peptidoglycan-binding protein	26150	39469	24641	30725	1576.88	2179.51	1811.53	2059	2119.26	1694.21	32768.7	27103.3	29936	1.20903	0.0485988
chromosome	LBUCD034_0544		hypothetical protein	4072	5946	3085	4844	470.441	629.067	434.524	621.927	625.497	452.482	5049.6	3773.99	4411.8	1.338	0.00521854
chromosome	LBUCD034_0545	guaC	guanosine 5'-monophosphate oxidoreductase (EC 1.7.1.7)	5351	5243	4484	3706	204.16	183.185	208.575	157.137	170.161	206.368	4155.86	5214.67	4685.26	0.796954	0.0419814
chromosome	LBUCD034_0546	purA	adenylosuccinate synthetase (EC 6.3.4.4)	7231	7049	5796	4923	209.34	186.877	204.57	158.388	172.632	206.955	5556.11	6890.41	6223.26	0.806354	0.0491325
chromosome	LBUCD034_0547	purb3	Adenylosuccinate lyase (EC 4.3.2.2)	8888	7649	7566	6650	254.332	200.437	263.952	211.474	205.955	259.142	6715.61	8731.66	7723.64	0.76911	0.00869954
chromosome	LBUCD034_0548		NADPH:quinone reductase related Zn-dependent oxidoreductase (EC 1.6.5.5)	1040	1189	793	1081	40.4285	42.3263	37.5827	46.7001	44.5132	39.0056	1068.73	966.906	1017.82	1.10531	0.563284
chromosome	LBUCD034_0549		hypothetical protein	1327	1379	1191	1138	118.87	113.12	130.069	113.288	113.204	124.47	1178.76	1340.1	1259.43	0.879607	0.384654
chromosome	LBUCD034_0550		esterase (EC 3.1.1.-)	1188	2059	951	1367	51.3489	81.4979	50.1137	65.6632	73.5805	50.7313	1585.66	1131.31	1358.48	1.40162	0.00979448
chromosome	LBUCD034_0551		integral membrane protein	777	750	601	750	43.8589	38.768	41.3592	47.0475	42.9077	42.6091	709.897	727.458	718.678	0.975859	0.848887
chromosome	LBUCD034_0552		hypothetical protein	1656	2633	1309	1809	98.8943	143.991	95.3041	120.057	132.024	97.0992	2059.68	1567.1	1813.39	1.31433	0.0139316
chromosome	LBUCD034_0553		hypothetical protein	686	969	575	813	66.7731	86.3726	68.2348	87.944	87.1583	67.504	835.3	668.612	751.956	1.2493	0.122762
chromosome	LBUCD034_0554		hypothetical protein	4217	6692	4229	7312	734.22	1066.97	897.68	1414.81	1240.89	815.95	6659.62	4522.32	5590.97	1.47261	0.153435
chromosome	LBUCD034_0555		hypothetical protein	11039	13212	9359	13473	1705.77	1869.54	1763.12	2313.63	2091.58	1734.45	12642.5	10822.2	11732.4	1.1682	0.439818
chromosome	LBUCD034_0556	glpk1	Glycerol kinase (EC 2.7.1.30)	15575	13472	12374	12011	382.013	302.592	370.017	327.392	314.992	376.015	11984.7	14776	13380.4	0.811094	0.0349042
chromosome	LBUCD034_0557		hypothetical protein	3521	3953	2830	3178	292.12	300.328	286.248	293.013	296.671	289.184	3334.82	3359.76	3347.29	0.992578	0.969271
chromosome	LBUCD034_0558		tRNA (uracil-5-)-methyltransferase (EC 2.1.1.-)	5213	6355	4254	4742	139.485	155.715	138.771	141.006	148.361	139.128	5168.5	5012.3	5090.4	1.03116	0.807088
chromosome	LBUCD034_0559		oxidoreductase (EC 1.-.-.-)	10550	15372	8574	11650	460.837	614.893	456.603	565.534	590.214	458.72	12596.3	10122.9	11359.6	1.24433	0.0298529
chromosome	LBUCD034_0560		acetyltransferase, GNAT family (EC 2.3.1.-)	1278	1790	1066	1643	98.1264	125.859	99.7869	140.195	133.027	98.9567	1617.12	1242.51	1429.82	1.30149	0.0322082
chromosome	LBUCD034_0561		short chain dehydrogenase (EC 1.3.8.1)	6548	8376	4963	6128	282.038	330.378	260.618	293.33	311.854	271.328	6748.12	6070.07	6409.09	1.1117	0.370246
chromosome	LBUCD034_0562	thiM	hydroxyethylthiazole kinase (EC 2.7.1.50)	1813	2445	1435	1704	85.2164	105.24	82.2315	89.0088	97.1242	83.724	1925.3	1716.8	1821.05	1.12145	0.364093
chromosome	LBUCD034_0563	thid1	phosphomethylpyrimidine kinase (EC 2.7.4.7)	2426	3378	1772	2258	110.256	140.587	98.1831	114.045	127.316	104.22	2609.47	2209.29	2409.38	1.18113	0.253181
chromosome	LBUCD034_0564	thie1	thiamine-phosphate pyrophosphorylase (EC 2.5.1.3)	2487	3375	1946	2159	140.382	174.456	133.919	135.434	154.945	137.151	2556.24	2341.69	2448.96	1.09162	0.592148
chromosome	LBUCD034_0565		hypothetical protein	110	152	97	133	7.72611	9.77658	8.30618	10.3815	10.079	8.01615	133.899	110.061	121.98	1.21659	0.529027
chromosome	LBUCD034_0566		hypothetical protein	36828	47837	30624	41615	867.161	1031.48	879.113	1088.95	1060.22	873.137	42013.1	35749.1	38881.1	1.17522	0.131573
chromosome	LBUCD034_0568	zmp	Zn-dependent protease	1008	1707	951	1632	56.6394	87.8348	65.1478	101.91	94.8724	60.8936	1576.36	1045.44	1310.9	1.50784	0.00531371
chromosome	LBUCD034_0569		hypothetical protein	4049	6239	3539	5210	427.802	603.65	455.866	611.746	607.698	441.834	5365.26	4032.54	4698.9	1.33049	0.00479507
chromosome	LBUCD034_0570		hypothetical protein	602	1408	506	926	34.613	74.1345	35.4694	59.1687	66.6516	35.0412	1079.7	587.577	833.64	1.83755	3.9298e-05
chromosome	LBUCD034_0571		hypothetical protein	3085	3269	2589	2889	305.089	296.047	312.151	317.51	306.778	308.62	2894.74	3008.69	2951.71	0.962125	0.780481
chromosome	LBUCD034_0572	xynD	putative endo-1,4-beta-xylanase (EC 3.2.1.8)	234	453	207	310	9.33115	16.5422	10.0635	13.7379	15.14	9.69735	353.715	234.518	294.116	1.50826	0.0173325
chromosome	LBUCD034_0573		hypothetical protein	618	604	490	523	43.1615	38.6295	41.722	40.5927	39.6111	42.4417	529.185	585.711	557.448	0.903492	0.559221
chromosome	LBUCD034_0574		hypothetical protein	4513	4800	3436	3800	379.515	369.641	352.272	355.129	362.385	365.893	4018.42	4192.75	4105.59	0.958422	0.755217
chromosome	LBUCD034_0575		ABC superfamily ATP binding cassette transporter, ABC/membrane protein	3664	4603	3053	3603	70.0055	80.5365	71.1156	76.5031	78.5198	70.5605	3831.96	3560.36	3696.16	1.07628	0.560901
chromosome	LBUCD034_0576		hypothetical protein	1229	1376	1151	1599	180.865	185.436	206.509	261.51	223.473	193.687	1419.48	1269.6	1344.54	1.11805	0.766772
chromosome	LBUCD034_0577		plasmid stabilization system protein	1740	1995	1304	1880	204.852	215.085	187.167	245.973	230.529	196.01	1827.96	1604.2	1716.08	1.13948	0.381039
chromosome	LBUCD034_0578		degV family protein	527	558	388	424	22.5421	21.8571	20.2337	20.1552	21.0061	21.3879	457.824	481.746	469.785	0.950344	0.806226
chromosome	LBUCD034_0579		BS_ykrK family protein	2103	2177	1717	1490	151.144	143.28	150.447	119.008	131.144	150.796	1699.98	2022.55	1861.26	0.84051	0.188121
chromosome	LBUCD034_0580		hypothetical protein	1645	2661	1230	1787	30.2157	44.7596	27.5443	36.4778	40.6187	28.88	2059.94	1514.95	1787.44	1.35974	0.0177128
chromosome	LBUCD034_0581		hypothetical protein	417	664	355	555	37.0853	54.0766	38.4907	54.8526	54.4646	37.788	571.279	409.68	490.48	1.39445	0.0298529
chromosome	LBUCD034_0582		Surface layer protein	160	188	110	142	4.51572	4.85892	3.78495	4.45383	4.65637	4.15034	153.801	141.631	147.716	1.08593	0.82096
chromosome	LBUCD034_0583		putative thiaminase (transcriptional activator TenA) (EC 3.5.99.2)	270	448	227	258	14.0239	21.3087	14.3744	14.8923	18.1005	14.1992	324.311	263.565	293.938	1.23048	0.391682
chromosome	LBUCD034_0584		toxin-antitoxin system, antitoxin component, ribbon-helix-helix fold protein	1951	2389	1645	2240	277.217	310.851	284.963	353.711	332.281	281.09	2183.05	1907.3	2045.17	1.14457	0.316635
chromosome	LBUCD034_0585		toxin-antitoxin system, toxin component, RelE family	2599	3060	2020	2663	327.84	353.469	310.647	373.306	363.387	319.243	2687.99	2439.05	2563.52	1.10206	0.490773
chromosome	LBUCD034_0586		Cell wall-associated hydrolase	5476	7541	4699	5503	369.908	466.481	386.987	413.112	439.796	378.447	6068	5401.94	5734.97	1.1233	0.28736
chromosome	LBUCD034_0587	ptsH1	phosphocarrier protein HPr (EC 2.7.11.-)	5204	10513	4594	7395	663.203	1226.9	713.775	1047.34	1137.12	688.489	8314.17	5209.85	6762.01	1.59586	2.31659e-06
chromosome	LBUCD034_0588		peptidase S53 propeptide	11202	15186	8519	10680	218.074	270.723	202.189	231.056	250.89	210.131	12008.7	10401.3	11205	1.15454	0.181051
chromosome	LBUCD034_0589		hypothetical protein	4611	6152	3673	4783	410.073	501.023	398.243	472.721	486.872	404.158	5104.44	4380.2	4742.32	1.16534	0.176294
chromosome	LBUCD034_0590		YbaK/prolyl-tRNA synthetase associated region	397	720	301	467	30.294	50.3122	28.0023	39.6024	44.9573	29.1481	548.697	368.081	458.389	1.4907	0.00980982
chromosome	LBUCD034_0591	rpoE	RNA polymerase factor sigma-24 (EC 2.7.7.6)	6	14	9	6	0.414361	0.885382	0.75776	0.460487	0.672935	0.586061	9.05208	8.20526	8.62867	1.1032	0.935714
chromosome	LBUCD034_0592		hypothetical protein	24	18	13	23	3.57449	2.45499	2.36052	3.80688	3.13094	2.9675	19.6621	19.1668	19.4144	1.02584	1
chromosome	LBUCD034_0593		hypothetical protein	44	41	39	41	7.15682	6.10698	7.7338	7.41122	6.7591	7.44531	38.8077	44.143	41.4754	0.879136	0.82954
chromosome	LBUCD034_0594		Surface layer protein	79659	108154	66321	82724	2904.8	3611.59	2948.45	3352.36	3481.98	2926.62	89022.3	77373.6	83197.9	1.15055	0.176354
chromosome	LBUCD034_0595		transposase	96	154	82	115	11.9872	17.6093	12.4831	15.9581	16.7837	12.2351	125.294	94.4771	109.885	1.32618	0.348653
chromosome	LBUCD034_0596		surface layer protein	39784	47305	31931	36034	2762.93	3008.45	2703.55	2781.07	2894.76	2733.24	38859.2	37935.2	38397.2	1.02436	0.851072
chromosome	LBUCD034_0597		prevent-host-death family protein	1102	1341	969	1042	117.437	130.866	125.895	123.404	127.135	121.666	1112.35	1100.97	1106.66	1.01033	0.926542
chromosome	LBUCD034_0598		hypothetical protein	5279	7043	4503	5377	163.964	200.323	170.514	185.599	192.961	167.239	5791.89	5191.61	5491.75	1.11563	0.336111
chromosome	LBUCD034_0599		putative secreted protein	6002	8303	4858	5894	207.25	262.548	204.511	226.176	244.362	205.88	6594.51	5747.26	6170.88	1.14742	0.20348
chromosome	LBUCD034_0600		hypothetical protein	4	6	2	7	0.489576	0.67249	0.298436	0.952129	0.81231	0.394006	6.20409	3.09552	4.64981	2.00422	0.755003
chromosome	LBUCD034_0601	deob1	Phosphopentomutase (EC 5.4.2.7)	30753	24020	24822	17928	1372.43	981.633	1350.51	889.143	935.388	1361.47	19537.8	29406.6	24472.2	0.664403	1.21147e-05
chromosome	LBUCD034_0602	nupC	pyrimidine-specific nucleoside symporter	104159	72600	80701	53101	3022.51	1929.23	2855.03	1712.43	1820.83	2938.77	58482.7	97598.1	78040.4	0.599219	1.59571e-08
chromosome	LBUCD034_0603		Xanthine/uracil/vitamin C permease	51012	29948	38158	21912	1439.72	774.015	1312.97	687.27	730.643	1376.35	24128.4	46988.2	35558.3	0.5135	4.55094e-14
chromosome	LBUCD034_0604	rihB	ribosylpyrimidine nucleosidase (EC 3.2.2.8)	48732	30508	38291	24802	1975.13	1132.32	1892.08	1117.14	1124.73	1933.6	25881.5	45979.5	35930.5	0.562893	1.11625e-10
chromosome	LBUCD034_0605	pept1	peptidase T (EC 3.4.11.4)	298	312	229	263	8.58697	8.23291	8.04489	8.42205	8.32748	8.31593	269.596	278.109	273.853	0.969389	0.897019
chromosome	LBUCD034_0606	gidB	16S rRNA (guanine527-N7)-methyltransferase	4742	5206	3844	4551	238.291	239.566	235.5	254.151	246.858	236.895	4583.81	4544.21	4564.01	1.00872	0.981072
chromosome	LBUCD034_0607	parA	Chromosome partitioning protein parA	6239	6735	4934	4893	302.452	298.988	291.609	263.605	281.297	297.03	5407.98	5905.44	5656.71	0.915762	0.502951
chromosome	LBUCD034_0608	parB	putative chromosome-partitioning protein parB	8029	8200	6366	5713	336.45	314.665	325.227	266.049	290.357	330.839	6456.07	7609.48	7032.78	0.848424	0.152608
chromosome	LBUCD034_0609		hypothetical protein	2531	2681	2102	1665	504.64	489.509	510.956	368.928	429.219	507.798	2004.33	2455.29	2229.81	0.816331	0.237991
chromosome	LBUCD034_0610		GTP-binding translation factor YchF	14494	14790	11590	10387	488.206	456.203	475.948	388.815	422.509	482.077	11688	13794.9	12741.4	0.847267	0.138761
chromosome	LBUCD034_0611		hypothetical protein	14497	13787	12056	11068	722.616	629.324	732.645	613.108	621.216	727.631	11622.5	14073	12847.8	0.825877	0.0696925
chromosome	LBUCD034_0612	guaB	inosine-5'-monophosphate dehydrogenase (EC 1.1.1.205)	11580	22168	9182	20599	372.785	653.508	360.37	736.944	695.226	366.577	20159.1	10975.2	15567.2	1.83678	1.68878e-08
chromosome	LBUCD034_0613		hypothetical protein	1	2		1	0.167051	0.305953	0	0.185647	0.2458	0.0835256	1.36814	0.477049	0.922595	2.86793	0.93925
chromosome	LBUCD034_0614	nudf3	ADP-ribose pyrophosphatase (EC 3.6.1.13)	1538	1710	1331	1464	69.6426	70.907	73.478	73.6712	72.2891	71.5603	1489.44	1523.87	1506.65	0.977405	0.899709
chromosome	LBUCD034_0615		nicotinate phosphoribosyltransferase (EC 2.4.2.11)	2228	2640	1760	1992	57.8615	62.7846	55.7247	57.4912	60.1379	56.7931	2158.69	2107.71	2133.2	1.02419	0.873707
chromosome	LBUCD034_0616	mycA	Myosin-crossreactive antigen	4445	9239	3509	4642	93.1324	177.267	89.6341	108.087	142.677	91.3833	6331.94	4203.65	5267.79	1.5063	0.26276
chromosome	LBUCD034_0617		transposase	799	1131	609	885	24.8167	32.1688	23.0609	30.5478	31.3583	23.9388	941.395	742.703	842.049	1.26753	0.0872334
chromosome	LBUCD034_0618		response regulator	3947	4837	3290	3497	212.139	238.07	215.581	208.875	223.473	213.86	3874.97	3836.06	3855.52	1.01014	0.913074
chromosome	LBUCD034_0619		sensor histidine kinase (EC 2.7.3.-)	6305	7013	4835	5187	200.363	204.085	187.322	183.183	193.634	193.842	5679.51	5878.15	5778.83	0.966207	0.822595
chromosome	LBUCD034_0620	daca3	D-alanyl-D-alanine carboxypeptidase (penicillin-binding protein 5/6) (EC 3.4.16.4)	3622	3335	2686	2414	106.1	89.4621	95.9259	78.5858	84.024	101.013	2673.23	3322.45	2997.84	0.804595	0.0516209
chromosome	LBUCD034_0621	azlc1	branched-chain amino acid permease (azaleucine resistance)	9207	7231	6912	5809	431.117	310.063	394.586	302.285	306.174	412.852	6097.92	8495.59	7296.75	0.717775	0.000583907
chromosome	LBUCD034_0622	azld1	branched-chain amino acid permeases (azaleucine resistance)	5136	4257	4210	3320	571.983	434.147	571.612	410.898	422.523	571.797	3537.53	4949.44	4243.49	0.714732	0.000975192
chromosome	LBUCD034_0623		hypothetical protein	1538	2449	1365	2143	149.704	218.294	161.984	231.813	225.053	155.844	2157.43	1544.05	1850.74	1.39725	0.00242863
chromosome	LBUCD034_0624		hypothetical protein	7750	8794	6539	7761	318.285	330.732	327.406	354.218	342.475	322.846	7781.54	7579.09	7680.31	1.02671	0.869829
chromosome	LBUCD034_0625		putative permease	5027	5702	4012	5415	177.551	184.423	172.757	212.544	198.484	175.154	5246.46	4779.9	5013.18	1.09761	0.52137
chromosome	LBUCD034_0626	gpmA	phosphoglycerate mutase (EC 5.4.2.1)	59719	57715	51241	64440	3209.71	2840.64	3357.62	3848.99	3344.82	3283.67	58159	58908.8	58533.9	0.987272	0.930089
chromosome	LBUCD034_0627		amino acid transporter	19615	21100	15373	15801	486.9	479.633	465.234	435.888	457.76	476.067	17190.2	18483.7	17837	0.930021	0.569412
chromosome	LBUCD034_0628	maa1	maltose O-acetyltransferase (EC 2.3.1.79)	1395	1669	1285	1370	83.7121	91.716	94.0109	91.3635	91.5397	88.8615	1422.81	1428.34	1425.57	0.996126	0.991568
chromosome	LBUCD034_0629		putative endonuclease III (EC 4.2.99.18)	2718	2135	2245	1820	154.836	111.377	155.919	115.221	113.299	155.377	1855.49	2629.39	2242.44	0.705673	0.00107987
chromosome	LBUCD034_0630		glucose uptake protein	5590	4378	4152	3289	239.939	172.083	217.274	156.888	164.486	228.606	3572.27	5131.59	4351.93	0.696133	0.00027017
chromosome	LBUCD034_0631	cspA	cold shock transcriptional regulator, CspA family	30410	37171	26943	35216	5528.26	6188.01	5971.44	7114.6	6651.31	5749.85	34157.2	30502.1	32329.7	1.11983	0.440012
chromosome	LBUCD034_0632		Inner membrane protein	3119	5290	2507	4196	233.675	362.934	228.988	349.358	356.146	231.332	4432.88	2976.23	3704.55	1.48943	6.85382e-05
chromosome	LBUCD034_0633		uracil-xanthine transporter	2418	4216	1921	4534	64.2813	102.637	62.2611	133.952	118.294	63.2712	4157.49	2293.93	3225.71	1.81239	0.0111976
chromosome	LBUCD034_0635		transcriptional regulator, TetR family	1233	1658	1085	991	71.5591	88.1172	76.7701	63.9166	76.0169	74.1646	1219.23	1232.33	1225.78	0.98937	0.978112
chromosome	LBUCD034_0636	mnth5	NRAMP family manganese (Mn2+) transporter	9244	13449	7814	10498	247.343	329.537	254.902	312.165	320.851	251.122	11180.8	9048.72	10114.8	1.23563	0.0358394
chromosome	LBUCD034_0637	cora1	magnesium and cobalt transport protein	3846	4772	3096	4193	156.909	178.285	153.993	190.109	184.197	155.451	4212.91	3672.71	3942.81	1.14708	0.265662
chromosome	LBUCD034_0638		transposase	528	550	366	443	16.1961	15.4495	13.6873	15.1014	15.2754	14.9417	464.425	469.162	466.794	0.989902	0.938501
chromosome	LBUCD034_0639		protein-tyrosine phosphatase (EC 3.1.3.48)	517	770	471	658	19.021	25.9422	21.1263	26.9033	26.4228	20.0736	670.037	526.25	598.143	1.27323	0.104484
chromosome	LBUCD034_0640		melibiose:Na(+) transport protein	910	822	662	572	26.1003	21.5899	23.1485	18.2322	19.911	24.6244	646.818	827.119	736.969	0.782013	0.085153
chromosome	LBUCD034_0641		hypothetical protein	442	422	347	336	43.0229	37.6153	41.1782	36.3459	36.9806	42.1006	354.292	416.857	385.575	0.849914	0.391193
chromosome	LBUCD034_0642	lacL	beta-galactosidase, large subunit (EC 3.2.1.23)	22131	26156	17188	16520	434.252	469.988	411.175	360.237	415.113	422.713	19699.3	20761.4	20230.4	0.948841	0.834603
chromosome	LBUCD034_0643	lacM	beta-galactosidase, small subunit (EC 3.2.1.23)	12866	14508	9898	8544	497.021	513.232	466.165	366.801	440.016	481.593	10601.6	12013.8	11307.7	0.882456	0.619087
chromosome	LBUCD034_0644		hypothetical protein	2361	1980	1893	1333	46.4009	35.6345	45.3568	29.1138	32.3741	45.8788	1534.51	2250.12	1892.31	0.681968	0.000586111
chromosome	LBUCD034_0645		oligogalacturonide transporter	24	19	20	15	1.85427	1.34428	1.88388	1.28793	1.3161	1.86907	15.8844	23.3224	19.6034	0.681078	0.631696
chromosome	LBUCD034_0647		carboxylic ester hydrolase (EC 3.1.1.1)	984	2239	787	1477	45.9019	95.6454	44.758	76.5692	86.1073	45.3299	1719.29	936.629	1327.96	1.83562	2.71829e-05
chromosome	LBUCD034_0648		putative metal-dependent membrane protease	1068	908	782	695	51.7741	40.309	46.2177	37.4424	38.8757	48.9959	747.641	973.733	860.687	0.76781	0.0465654
chromosome	LBUCD034_0649		hypothetical protein	4118	6618	3446	5051	184.441	271.44	188.169	251.413	261.426	186.305	5441.59	4010.25	4725.92	1.35692	0.00217358
chromosome	LBUCD034_0650		acetyltransferase, GNAT family (EC 2.3.1.-)	393	587	353	578	29.4435	40.2726	32.2428	48.1242	44.1984	30.8432	550.888	397.043	473.966	1.38748	0.0436158
chromosome	LBUCD034_0651		MFS family major facilitator transporter	2645	2854	2042	2786	67.2776	66.4773	63.323	78.7525	72.6149	65.3003	2665.7	2474.05	2569.88	1.07746	0.707978
chromosome	LBUCD034_0652		hypothetical protein	89	108	59	74	9.40341	10.4495	7.59991	8.68891	9.56918	8.50166	84.378	77.4835	80.9307	1.08898	0.856889
chromosome	LBUCD034_0653		NTP pyrophosphohydrolase (EC 3.6.1.-)	552	1079	484	719	45.1901	80.891	48.307	65.4141	73.1526	46.7486	832.335	550.664	691.499	1.51151	0.00222561
chromosome	LBUCD034_0654		D-3-phosphoglycerate dehydrogenase (EC 1.1.1.95)	1009	1831	813	1255	39.5969	65.8012	38.8975	54.7334	60.2673	39.2472	1430.74	963.99	1197.37	1.48419	0.000560864
chromosome	LBUCD034_0655		hypothetical protein	3613	6545	3158	5351	240.124	398.339	255.883	395.222	396.781	248.004	5568.28	3598.37	4583.32	1.54745	6.23256e-06
chromosome	LBUCD034_0656		FIC domain-containing protein	881	870	732	777	49.7294	44.9708	50.3743	48.7412	46.856	50.0518	774.663	854.841	814.752	0.906207	0.530166
chromosome	LBUCD034_0657	patB	putative cystathionine beta-lyase (EC 4.4.1.8)	1282	1861	967	1408	40.5315	53.8797	37.2728	49.4704	51.6751	38.9021	1523.7	1185.65	1354.68	1.28512	0.0413138
chromosome	LBUCD034_0658		hypothetical protein	901	1520	758	1315	38.5397	59.539	39.5288	62.5097	61.0243	39.0342	1331.12	879.818	1105.47	1.51295	0.000501405
chromosome	LBUCD034_0659		hypothetical protein	817	3935	738	3230	126.245	556.815	139.03	554.666	555.741	132.637	3354.53	827.872	2091.2	4.05199	2.19107e-44
chromosome	LBUCD034_0660		putative NADPH:quinone reductase (EC 1.6.5.5)	484	1039	381	603	18.4664	36.3017	17.7224	25.5677	30.9347	18.0944	754.58	457.077	605.829	1.65088	0.0422924
chromosome	LBUCD034_0661		short chain dehydrogenase (EC 1.1.1.-)	1345	3384	1155	2371	67.8637	156.358	71.049	132.949	144.653	69.4563	2671.31	1327.31	1999.31	2.01258	9.60877e-12
chromosome	LBUCD034_0662	dacA2	D-alanyl-D-alanine carboxypeptidase (EC 3.4.16.4)	14232	20774	11665	14848	443.156	592.36	442.829	513.803	553.081	442.993	16552.5	13714.4	15133.5	1.20694	0.0592362
chromosome	LBUCD034_0663	kdgR	transcriptional regulator, GntR family	1585	2035	1266	1476	88.2587	103.769	85.9454	91.3383	97.5536	87.1021	1632.76	1507.7	1570.23	1.08295	0.560901
chromosome	LBUCD034_0664	uxuA	mannonate dehydratase (EC 4.2.1.8)	1635	1945	1283	1841	56.4567	61.5025	54.0114	70.6464	66.0744	55.2341	1786.41	1541.64	1664.03	1.15877	0.299097
chromosome	LBUCD034_0665	kdgk3	2-dehydro-3-deoxygluconokinase (EC 2.7.1.45)	1616	2218	1277	1775	58.0716	72.9893	55.9467	70.8858	71.9375	57.0092	1866.86	1529.02	1697.94	1.22096	0.104217
chromosome	LBUCD034_0666		integral membrane protein	2577	3273	2017	3237	144.801	168.414	138.174	202.134	185.274	141.488	3079.09	2426.77	2752.93	1.2688	0.140936
chromosome	LBUCD034_0667		BS_ykrK family protein	1075	1071	887	1196	84.1071	76.7341	84.6075	103.99	90.3623	84.3573	1079.35	1039.41	1059.38	1.03843	0.943779
chromosome	LBUCD034_0668	hly	hemolysin III	1659	1730	1433	1347	94.5078	90.249	99.5242	85.2761	87.7625	97.016	1436.45	1642.14	1539.3	0.874742	0.348653
chromosome	LBUCD034_0669	hisD	Histidinol dehydrogenase (EC 1.1.1.23)	568	292	407	233	16.4438	7.74125	14.3651	7.49631	7.61878	15.4044	245.416	512.585	379.001	0.478782	1.09776e-06
chromosome	LBUCD034_0670		hypothetical protein	1144	2208	949	1783	97.5302	172.38	98.6371	168.928	170.654	98.0837	1866.85	1109.13	1487.99	1.68316	1.91884e-06
chromosome	LBUCD034_0671		hypothetical protein	2497	4415	2088	3596	183.734	297.493	187.311	294.056	295.775	185.523	3749.02	2430.76	3089.89	1.54232	1.69686e-05
chromosome	LBUCD034_0672		transposase	810	1091	644	801	25.1584	31.0311	24.3862	27.6483	29.3397	24.7723	880.438	768.729	824.583	1.14532	0.363735
chromosome	LBUCD034_0673		Arabinose efflux permease	1768	1674	1364	1193	55.191	47.8538	51.9112	41.3871	44.6204	53.5511	1332	1653.18	1492.59	0.805724	0.0857351
chromosome	LBUCD034_0674	glpF	glycerol uptake facilitator protein	5207	4830	3743	4026	273.906	232.667	240.046	235.356	234.012	256.976	4149.7	4706.07	4427.89	0.881776	0.253878
chromosome	LBUCD034_0675		integral membrane protein	6956	6598	5236	5619	361.296	313.828	331.562	324.341	319.084	346.429	5731.31	6426.77	6079.04	0.891786	0.302922
chromosome	LBUCD034_0676	metB	cystathionine gamma-lyase (EC 2.5.1.48)	1050	1205	846	1029	34.4294	36.1828	33.8198	37.4967	36.8397	34.1246	1048.18	1003.14	1025.66	1.0449	0.819101
chromosome	LBUCD034_0677	fucO	lactaldehyde reductase (EC 1.1.1.77)	84296	65278	65783	56316	2671.92	1894.78	2542.09	1983.75	1939.26	2607.01	57083.2	79266.2	68174.7	0.720145	0.000357669
chromosome	LBUCD034_0678		hypothetical protein	2441	1614	1841	1403	178.551	108.112	164.176	114.049	111.08	171.363	1416.94	2257.41	1837.18	0.627684	8.91041e-06
chromosome	LBUCD034_0679	rfbB	dTDP-glucose 4,6-dehydratase (EC 4.2.1.46)	1951	2159	1448	1703	73.53	74.5135	66.533	71.328	72.9207	70.0315	1804.19	1790.35	1797.27	1.00773	0.986468
chromosome	LBUCD034_0680	mmsB	3-hydroxyisobutyrate dehydrogenase (EC 1.1.1.31)	2341	2708	1794	2096	99.4465	105.344	92.9119	98.9504	102.147	96.1792	2241.95	2181.8	2211.88	1.02757	0.871911
chromosome	LBUCD034_0681		hypothetical protein	5202	6180	4954	5072	857.413	932.788	995.49	929.046	930.917	926.452	5267.94	5422.62	5345.28	0.971476	0.897019
chromosome	LBUCD034_0682		putative transcriptional regulator, MerR family	1721	1974	1460	2094	146.722	154.112	151.749	198.394	176.253	149.235	1931.44	1687.75	1809.59	1.14439	0.590481
chromosome	LBUCD034_0683		hypothetical protein	481	733	411	629	84.9431	118.539	88.4883	123.445	120.992	86.7157	639.215	473.456	556.335	1.3501	0.0447539
chromosome	LBUCD034_0684		hypothetical protein	5911	7245	5032	6065	335.186	376.216	347.877	382.203	379.21	341.532	6238.2	5807.15	6022.68	1.07423	0.57003
chromosome	LBUCD034_0685	tyrS	Tyrosyl-tRNA synthetase (EC 6.1.1.1)	16297	11921	13192	12575	480.811	322.073	474.503	412.3	367.187	477.657	11626.9	15606.1	13616.5	0.745022	0.0331436
chromosome	LBUCD034_0710		hypothetical protein	4785	8617	4287	7530	352.09	580.634	384.58	615.751	598.193	368.335	7585.66	4827.71	6206.68	1.57127	2.04534e-06
chromosome	LBUCD034_0711		beta-lactamase superfamily hydrolase	5790	6380	4485	5238	289.776	292.402	273.658	291.332	291.867	281.717	5439.4	5424.69	5432.05	1.00271	1
chromosome	LBUCD034_0712	spxA	transcriptional regulator Spx (EC 1.20.4.1)	3306	3559	2659	2647	307.279	302.923	301.307	273.415	288.169	304.293	2889.97	3155.67	3022.82	0.915802	0.527717
chromosome	LBUCD034_0713	mecA	Adapter protein mecA	19953	28863	17847	27661	1086.58	1439.37	1184.9	1674.02	1556.69	1135.74	26688.7	20113.7	23401.2	1.3269	0.0439481
chromosome	LBUCD034_0714	ykcC	dolichol-phosphate mannosyltransferase (EC 2.4.1.83)	1023	1478	917	1121	38.2058	50.5478	41.7526	46.5261	48.537	39.9792	1211.57	1032.41	1121.99	1.17354	0.216841
chromosome	LBUCD034_0715	ykcB	Putative mannosyltransferase (EC 2.4.1.-)	1426	1807	1168	1450	23.1034	26.8096	23.0707	26.1073	26.4585	23.087	1522.98	1373.67	1448.33	1.1087	0.458431
chromosome	LBUCD034_0716		conserved membrane protein, GtcA family	267	392	209	305	27.9712	37.6062	26.6936	35.5089	36.5576	27.3324	325.372	251.448	288.41	1.29399	0.190012
chromosome	LBUCD034_0717		DNA-binding response regulator, OmpR family	1787	2611	1514	1865	95.6299	127.953	98.777	110.914	119.434	97.2035	2079.8	1751.29	1915.55	1.18758	0.138096
chromosome	LBUCD034_0718		Signal transduction histidine kinase (EC 2.7.13.3)	3156	4443	2567	3266	89.2764	115.093	88.5292	102.672	108.883	88.9028	3587.6	3029.5	3308.55	1.18422	0.129336
chromosome	LBUCD034_0719		Gamma-glutamylcysteine synthetase (EC 6.3.2.2)	11723	18638	9774	14104	282.49	411.28	287.142	377.698	394.489	284.816	15261.4	11394.9	13328.2	1.33932	0.00217358
chromosome	LBUCD034_0721		competence protein CoiA	93	94	70	65	3.02538	2.80027	2.77624	2.3499	2.57509	2.90081	73.7512	85.922	79.8366	0.858351	0.719684
chromosome	LBUCD034_0722	pepF	Oligoendopeptidase F (EC 3.4.24.-)	5432	8753	4497	7015	111.174	164.05	112.209	159.555	161.802	111.692	7372.66	5261.03	6316.85	1.40137	0.000548038
chromosome	LBUCD034_0723		dithiol-disulfide isomerase	8205	11314	7069	9412	489.992	618.731	514.671	624.642	621.686	502.332	9710.64	8110.79	8910.71	1.19725	0.0865884
chromosome	LBUCD034_0724		putative GTP pyrophosphokinase (EC 2.7.6.5)	4741	4371	3811	3810	268.84	226.976	263.466	240.098	233.537	266.153	3842.8	4524.14	4183.47	0.849399	0.138177
chromosome	LBUCD034_0725	ppnK	inorganic polyphosphate/ATP-NAD kinase (EC 2.7.1.23)	5512	4935	4432	4021	251.432	206.145	246.475	203.838	204.991	248.954	4191.35	5260.61	4725.98	0.796742	0.0321834
chromosome	LBUCD034_0726	rlud1	23S rRNA pseudouridylate synthase (EC 5.4.99.12)	4839	3892	3730	3156	201.41	148.345	189.276	145.982	147.163	195.343	3297.55	4522.8	3910.18	0.729095	0.00181109
chromosome	LBUCD034_0728	rrmA	rRNA (guanine-N1-)-methyltransferase	3590	2561	2663	2070	156.816	102.442	141.817	100.485	101.464	149.316	2166.33	3293.53	2729.93	0.657752	3.67252e-05
chromosome	LBUCD034_0729	cspR	RNA methyltransferase, TrmH family, group 2 (EC 2.1.1.-)	2482	2009	1889	1621	179.427	132.996	166.486	130.229	131.612	172.956	1697.91	2305.46	2001.69	0.736472	0.00519524
chromosome	LBUCD034_0730	ftsk1	FtsK/SpoIIIE family DNA translocase	12450	10408	9923	8234	196.808	150.666	191.24	144.652	147.659	194.024	8710.31	11830.2	10270.2	0.736279	0.00168694
chromosome	LBUCD034_0731		hypothetical protein	2811	2167	2388	1666	271.476	191.648	281.168	178.807	185.228	276.322	1788.15	2758.65	2273.4	0.648195	4.47018e-05
chromosome	LBUCD034_0732	mraZ	cell division protein MraZ	6743	8467	5743	8611	587.011	674.99	609.526	833.076	754.033	598.269	8089.85	6626.15	7358	1.2209	0.302256
chromosome	LBUCD034_0733	mraW	S-adenosyl-methyltransferase (EC 2.1.1.-)	11880	14932	9528	13675	464.74	534.918	454.419	594.511	564.714	459.58	13473.8	11323.8	12398.8	1.18987	0.119467
chromosome	LBUCD034_0734	ftsL	Protein required for the initiation of cell division	9360	12388	8232	11267	925.65	1121.88	992.516	1238.28	1180.08	959.083	11137.2	9352.21	10244.7	1.19086	0.104319
chromosome	LBUCD034_0735	ftsI	Cell division protein FtsI/penicillin-binding protein 2 (EC 2.4.1.129)	17353	16151	13693	14923	297.936	253.935	286.621	284.736	269.336	292.279	14642.8	16407.3	15525	0.892458	0.281823
chromosome	LBUCD034_0736	mraY	phospho-N-acetylmuramoyl-pentapeptide-transferase (EC 2.7.8.13)	8228	5702	5963	4755	314.9	199.839	278.23	202.24	201.04	296.565	4900.01	7465.17	6182.59	0.656383	7.65525e-06
chromosome	LBUCD034_0737	murD	UDP-N-acetylmuramoyl-L-alanyl-D-glutamatesynthetase (EC 6.3.2.9)	9464	8203	7217	6968	254.33	201.87	236.451	208.099	204.984	245.391	7116.11	8799.26	7957.68	0.808717	0.0354452
chromosome	LBUCD034_0738	murG	UDP-N-acetylglucosamine--N-acetylmuramyl-(pentapeptide) pyrophosphoryl-undecaprenol N-acetylglucosamine transferase (EC 2.4.1.227)	8134	6418	6109	5579	276.238	199.597	252.936	210.559	205.078	264.587	5634.42	7507	6570.71	0.750555	0.00312449
chromosome	LBUCD034_0739	ftsQ	Cell division and sporulation protein	7153	5908	5547	4791	374.677	283.39	354.232	278.89	281.14	364.455	5005.76	6705.38	5855.57	0.746529	0.00334564
chromosome	LBUCD034_0740	ftsA	cell division protein FtsA	34551	34180	27100	28194	981.867	889.485	938.906	890.403	889.944	960.386	29210.2	32570.8	30890.5	0.896823	0.3277
chromosome	LBUCD034_0741	ftsZ	Cell division protein FtsZ	39599	38224	31707	30813	1141.06	1008.64	1113.88	986.725	997.681	1127.47	32290	37713.9	35002	0.856182	0.141652
chromosome	LBUCD034_0742	ylmF	Cell division protein sepF	12001	11213	9255	8376	1290.03	1103.77	1212.89	1000.59	1052.18	1251.46	9124.24	11219.4	10171.8	0.813255	0.0477769
chromosome	LBUCD034_0743	ylmG	cell division membrane protein	8467	7802	6873	5530	1137.69	960.006	1125.9	825.765	892.886	1131.79	6192.21	8119.42	7155.81	0.762642	0.008731
chromosome	LBUCD034_0744	ylmH	ribosomal protein S4e	21327	18797	17061	14273	998.635	806.01	973.963	742.729	774.37	986.299	15417.2	20302.5	17859.8	0.759374	0.00519025
chromosome	LBUCD034_0745	divIVA	cell division initiation protein DivIVA	21720	20010	18584	17680	1177.62	993.501	1228.42	1065.29	1029.39	1203.02	17717	21394.1	19555.6	0.828124	0.0665324
chromosome	LBUCD034_0746	ileS	Isoleucyl-tRNA synthetase (EC 6.1.1.5)	54535	61626	43555	45243	721.016	746.119	702.051	664.751	705.435	711.533	49731.1	51872.9	50802	0.958711	0.774831
chromosome	LBUCD034_0747	cpsC	putative cold-shock protein	1717	2013	1416	1634	303.217	325.538	304.865	320.681	323.11	304.041	1706.42	1659.72	1683.07	1.02814	0.864846
chromosome	LBUCD034_0748	nudf5	ADP-ribose pyrophosphatase (EC 3.6.1.13)	4815	5642	3575	4482	328.851	352.866	297.673	340.183	346.525	313.262	4731.41	4419.34	4575.37	1.07062	0.626727
chromosome	LBUCD034_0749		small membrane protein	2638	3159	2085	2757	296.458	325.097	285.664	344.321	334.709	291.061	2779.07	2496.24	2637.66	1.1133	0.430728
chromosome	LBUCD034_0750	pfs	S-adenosylhomocysteine/5'-methylthioadenosinenucleosidase (EC 3.2.2.9)	6597	7256	4968	6109	354.568	357.129	325.534	364.89	361.009	340.051	6265.94	6096.41	6181.17	1.02781	0.888755
chromosome	LBUCD034_0751	iscS	cysteine desulfurase (EC 2.8.1.7)	11285	12171	8783	11097	359.543	355.1	341.156	392.91	374.005	350.35	10956.4	10597.6	10777	1.03386	0.864266
chromosome	LBUCD034_0752		hypothetical protein	6440	7300	5423	7153	692.26	718.59	710.696	854.495	786.542	701.478	6832.5	6291.63	6562.06	1.08597	0.649171
chromosome	LBUCD034_0753	ilvE1	branched-chain amino acid aminotransferase (EC 2.6.1.42)	3689	6657	3078	4783	133.341	220.348	135.639	192.129	206.238	134.49	5317.35	3587.13	4452.24	1.48234	4.74009e-05
chromosome	LBUCD034_0754	ilvE2	branched-chain amino acid aminotransferase (EC 2.6.1.42)	2936	4812	2302	4057	104.897	157.437	100.27	161.082	159.259	102.583	4158.39	2767.23	3462.81	1.50273	6.18763e-05
chromosome	LBUCD034_0755	hisJ	histidinol-phosphatase (EC 3.1.3.15)	218	325	177	307	9.65903	13.1867	9.56117	15.1166	14.1516	9.6101	298.173	209.075	253.624	1.42616	0.0775625
chromosome	LBUCD034_0756	hisZ	ATP phosphoribosyltransferase regulatory subunit (EC 6.1.1.21)	239	317	188	237	7.7342	9.39403	7.41714	8.52323	8.95863	7.57567	258.056	225.623	241.84	1.14375	0.568644
chromosome	LBUCD034_0757	hisG	ATP phosphoribosyltransferase catalytic subunit (EC 2.4.2.17)	202	243	170	176	11.4545	12.6184	11.7526	11.0911	11.8548	11.6036	194.837	197.287	196.062	0.987585	0.99994
chromosome	LBUCD034_0758	hisB	Imidazoleglycerol-phosphate dehydratase (EC 4.2.1.19)	241	273	216	180	15.2779	15.8483	16.694	12.6811	14.2647	15.986	209.585	243.2	226.393	0.861781	0.591579
chromosome	LBUCD034_0759	hisH	imidazole glycerol phosphate synthase subunit (EC 2.4.2.-)	259	283	186	181	15.3191	15.3284	13.4125	11.8974	13.6129	14.3658	214.326	233.977	224.152	0.916014	0.761653
chromosome	LBUCD034_0760	hisA	phosphoribosylformimino-5-aminoimidazole carboxamide ribotide isomerase (EC 5.3.1.16)	282	344	222	242	14.3458	16.0254	13.7686	13.6813	14.8534	14.0572	272.065	266.321	269.193	1.02157	0.925013
chromosome	LBUCD034_0761	hisF	imidazole glycerol phosphate synthase, cyclase subunit (EC 4.1.3.-)	270	334	235	230	13.1924	14.9445	13.9988	12.489	13.7167	13.5956	261.549	268.314	264.932	0.974789	0.972582
chromosome	LBUCD034_0762	hisI	phosphoribosyl-ATP pyrophosphohydrolase / phosphoribosyl-AMP cyclohydrolase (EC 3.5.4.19)	151	188	117	129	16.6663	19.0018	15.7438	15.8231	17.4125	16.2051	146.977	141.493	144.235	1.03876	0.905574
chromosome	LBUCD034_0763	hisE	phosphoribosyl-ATP pyrophosphatase (EC 3.6.1.31)	181	206	133	137	20.9111	21.7941	18.7331	17.5896	19.6919	19.8221	158.766	165.303	162.034	0.960453	0.919359
chromosome	LBUCD034_0764	hisc1	histidinol-phosphate aminotransferase (EC 2.6.1.9)	525	532	361	408	18.0778	16.7754	15.155	15.613	16.1942	16.6164	438.464	464.763	451.613	0.943414	0.761029
chromosome	LBUCD034_0765	mnmA	tRNA (5-methylaminomethyl-2-thiouridylate)-methyltransferase (EC 2.1.1.61)	10182	13168	8664	11027	335.647	397.507	348.2	403.967	400.737	341.924	11340	10000.8	10670.4	1.13391	0.263843
chromosome	LBUCD034_0766	gpm	phosphoglycerate mutase (EC 5.4.2.1)	5419	5967	4586	4902	305.884	308.438	315.596	307.502	307.97	310.74	5088.9	5307.67	5198.28	0.958784	0.774674
chromosome	LBUCD034_0767		TPR repeat-containing protein	6117	6355	5126	5244	306.142	291.256	312.769	291.665	291.461	309.455	5432.01	5961.22	5696.62	0.911224	0.453832
chromosome	LBUCD034_0768	recD	exodeoxyribonuclease V alpha subunit (EC 3.1.11.5)	16907	15258	12995	12055	252.416	208.604	236.531	200.012	204.308	244.474	12760.8	15780.1	14270.5	0.808665	0.0357528
chromosome	LBUCD034_0769	prs	ribose-phosphate pyrophosphokinase (EC 2.7.6.1)	17860	18776	14311	15571	689.942	664.216	674.003	668.476	666.346	681.973	16089.7	17016	16552.8	0.945561	0.649171
chromosome	LBUCD034_0770		aldo/keto reductase family protein	23824	25011	18885	21689	892.446	857.972	862.472	902.911	880.441	877.459	21929.9	22576.5	22253.2	0.971357	0.806462
chromosome	LBUCD034_0771	rbsR	ribose operon repressor	4491	5086	3453	3658	165.228	171.354	154.881	149.563	160.458	160.055	4064.47	4192.34	4128.41	0.969497	0.855328
chromosome	LBUCD034_0772	rbsK	ribokinase (EC 2.7.1.15)	10423	8384	7977	6039	421.068	310.16	392.88	271.121	290.64	406.974	6704.77	9707.93	8206.35	0.690649	0.0001371
chromosome	LBUCD034_0773		ADP-ribosylglycohydrolase (EC 3.2.-.-)	7068	7705	5555	6279	273.041	272.57	261.623	269.563	271.067	267.332	6544.48	6669.58	6607.03	0.981243	0.889066
chromosome	LBUCD034_0774	dgka3	diacylglycerol kinase (EC 2.7.1.107)	5288	5268	4221	4558	206.212	188.123	200.677	197.531	192.827	203.444	4613.62	5028.49	4821.06	0.917498	0.467604
chromosome	LBUCD034_0775	rnj	mRNA degradation ribonuclease J1/J2enzyme (EC 3.1.-.-)	47542	49052	39114	40365	1045.74	988.044	1048.91	986.706	987.375	1047.32	41869.2	45900.4	43884.8	0.912175	0.430551
chromosome	LBUCD034_0776		hypothetical protein	9575	10715	8624	8347	1599.51	1639.14	1756.38	1549.59	1594.37	1677.95	8899.06	9687.49	9293.28	0.918613	0.538194
chromosome	LBUCD034_0777		hypothetical protein	948	1321	724	1188	71.0241	90.6306	66.1297	98.9126	94.7716	68.5769	1180.55	882.054	1031.3	1.33841	0.026347
chromosome	LBUCD034_0778		Transcriptional regulator, xre family	2208	2022	1874	1780	90.6805	76.045	93.8308	81.2405	78.6428	92.2556	1786.85	2165.85	1976.35	0.825013	0.105719
chromosome	LBUCD034_0779		major facilitator superfamily permease	356	330	328	274	10.2344	8.68763	11.496	8.7539	8.72076	10.8652	282.959	364.551	323.755	0.776186	0.190718
chromosome	LBUCD034_0780	def	peptide deformylase (EC 3.5.1.88)	6324	5894	5033	4746	413.629	353.024	401.335	344.973	348.999	407.482	4976.24	6004.76	5490.5	0.828715	0.0819482
chromosome	LBUCD034_0781	pdhA	pyruvate dehydrogenase E1 component subunit alpha (EC 1.2.4.1)	302799	340752	250734	217273	10008.4	10313.9	10103.8	7980.93	9147.41	10056.1	257716	293301	275508	0.878671	0.464372
chromosome	LBUCD034_0782	pdhB	pyruvate dehydrogenase E1 component subunit beta (EC 1.2.4.1)	272015	311224	216481	180234	10314.7	10807.2	10007.9	7595.19	9201.17	10161.3	225824	258281	242052	0.874333	0.611585
chromosome	LBUCD034_0783	pdhC	pyruvate dehydrogenase E2 component (dihydrolipoamide acetyltransferase) (EC 2.3.1.12)	337015	375866	260007	220060	9320.15	9518.78	8766.37	6763.21	8141	9043.26	273983	315129	294556	0.869431	0.57573
chromosome	LBUCD034_0784	pdhD	dihydrolipoamide dehydrogenase (EC 1.8.1.4)	379578	427708	293612	256341	9878.44	10193.2	9315.85	7413.85	8803.51	9597.14	314885	355384	335134	0.886041	0.609612
chromosome	LBUCD034_0785		hypothetical protein	1811	1861	1330	1880	233.2	219.448	208.796	269.033	244.24	220.998	1771.46	1653.51	1712.49	1.07134	0.809291
chromosome	LBUCD034_0786	suhB	myo-inositol-1(or 4)-monophosphatase (EC 3.1.3.25)	3672	4563	2792	3789	174.586	198.67	161.839	200.203	199.437	168.213	3912.73	3409.23	3660.98	1.14769	0.268504
chromosome	LBUCD034_0787		GTP-binding protein TypA	21575	25832	18472	19509	432.963	474.715	451.934	435.085	454.9	442.449	21131.7	21258.5	21195.1	0.994036	1
chromosome	LBUCD034_0788	ftsw1	cell division protein FtsW	5295	4455	3992	3993	166.131	127.999	152.699	139.227	133.613	159.415	3974.28	4895.88	4435.08	0.81176	0.0427808
chromosome	LBUCD034_0789		hypothetical protein	1492	1365	1157	1116	196.21	164.384	185.502	163.101	163.743	190.856	1161.31	1398.63	1279.97	0.830321	0.146385
chromosome	LBUCD034_0790		N6-adenine-specific methylase (EC 2.1.1.-)	2873	2522	2155	1935	187.912	151.056	171.841	140.65	145.853	179.877	2079.02	2649.91	2364.46	0.784564	0.0300853
chromosome	LBUCD034_0791	coaD	Phosphopantetheine adenylyltransferase (EC 2.7.7.3)	2649	2533	2253	2104	204.665	179.214	212.219	180.653	179.933	208.442	2172.37	2601.23	2386.8	0.835133	0.131899
chromosome	LBUCD034_0792	lon	endopeptidase La (EC 3.4.21.53)	4039	3897	3101	2977	144.304	127.5	135.073	118.201	122.851	139.688	3205.7	3767.75	3486.73	0.850826	0.162993
chromosome	LBUCD034_0793	comEA	competence protein ComEA	84	74	68	71	4.2557	3.43319	4.20012	3.99749	3.71534	4.22791	68.4684	80.4412	74.4548	0.851161	0.684053
chromosome	LBUCD034_0794	comEB	competence protein ComEB (EC 3.5.4.12)	1558	1805	1208	1339	121.13	128.51	114.502	115.692	122.101	117.816	1463.87	1460.39	1462.13	1.00239	0.986468
chromosome	LBUCD034_0795	comEC	competence protein EC	9032	9438	6705	6650	151.289	144.77	136.926	123.79	134.28	144.108	7469.87	8289.22	7879.55	0.901156	0.392161
chromosome	LBUCD034_0796	holA	DNA polymerase III subunit delta (EC 2.7.7.7)	5534	5819	4481	4650	200.03	192.61	197.465	186.787	189.698	198.747	4894.23	5300.19	5097.21	0.923405	0.537779
chromosome	LBUCD034_0797	rpsT	30S ribosomal protein S20	60065	62705	62669	68868	8735.42	8351.01	11111.6	11130.6	9740.8	9923.5	62587.2	65858.2	64222.7	0.950332	0.886999
chromosome	LBUCD034_0798	rpsO	30S ribosomal protein S15	29824	21358	30950	23730	4096.42	2686.42	5182.75	3622.22	3154.32	4639.58	21461.1	32601.4	27031.2	0.658287	0.106817
chromosome	LBUCD034_0799		metallo-beta-lactamase superfamily hydrolase (EC 3.1.-.-)	16206	18470	13614	15045	350.236	365.533	358.7	361.34	363.436	354.468	15684.6	15813.2	15748.9	0.991866	0.972035
chromosome	LBUCD034_0800		hypothetical protein	653	674	594	534	26.0395	24.6124	28.878	23.6646	24.1385	27.4587	564.472	664.149	614.311	0.849919	0.348901
chromosome	LBUCD034_0801	tuf	elongation factor Tu (EC 3.6.5.3)	446119	454991	367049	416906	13926.3	13006.6	13969.2	14463.1	13734.9	13947.8	410671	430724	420697	0.953443	0.672402
chromosome	LBUCD034_0802	tig	trigger factor	86021	72050	77095	80429	2389.6	1832.86	2611.01	2482.97	2157.92	2500.31	72595.7	86804.7	79700.2	0.836311	0.415091
chromosome	LBUCD034_0803	clpX	ATP-dependent protease ATP-binding subunit ClpX	14906	16761	12436	13722	442.944	456.103	450.536	453.151	454.627	446.74	14269.6	14493.7	14381.6	0.984536	0.922418
chromosome	LBUCD034_0804	engB	ribosome biogenesis GTP-binding protein	3249	3495	2512	3370	204.915	201.858	193.155	236.207	219.033	199.035	3242.5	3041.21	3141.86	1.06619	0.742621
chromosome	LBUCD034_0805		MazG nucleotide pyrophosphohydrolase	2654	3009	2203	2948	315.463	327.525	319.244	389.416	358.47	317.354	2816.09	2573.93	2695.01	1.09408	0.612886
chromosome	LBUCD034_0806	argG	Argininosuccinate synthase (EC 6.3.4.5)	21873	14749	17317	12804	625.901	386.487	604.131	407.175	396.831	615.016	12939.4	20715	16827.2	0.62464	2.41729e-07
chromosome	LBUCD034_0807	argH	Argininosuccinate lyase (EC 4.3.2.1)	26000	17243	20880	14120	697.194	423.417	682.608	420.778	422.097	689.901	14681.7	24799	19740.3	0.592028	8.6604e-09
chromosome	LBUCD034_0808		hypothetical protein	6472	10605	6566	10103	1403.6	2106.16	1736.07	2434.98	2270.57	1569.84	9774.43	6985.45	8379.94	1.39926	0.0520474
chromosome	LBUCD034_0809		amino acid ABC superfamily ATP binding cassette transporter, substrate binding and permease protein	2755	1988	2217	1956	69.5035	45.9279	68.1886	54.8393	50.3836	68.846	1864.9	2630.42	2247.66	0.708975	0.00092322
chromosome	LBUCD034_0810		amino acid ABC superfamily ATP binding cassette transporter, ABC protein	2765	2152	2184	2180	136.721	97.4447	131.66	119.794	108.619	134.191	2051.63	2615.6	2333.61	0.784381	0.0465879
chromosome	LBUCD034_0811	uvrC	excinuclease ABC subunit C	5645	6909	4494	4839	114.21	128.006	110.85	108.801	118.404	112.53	5452.99	5360.86	5406.93	1.01719	0.876799
chromosome	LBUCD034_0812	obgE	GTPase ObgE	9388	9630	7506	7452	267.402	251.184	260.652	235.886	243.535	264.027	7971.81	8934.57	8453.19	0.892243	0.340498
chromosome	LBUCD034_0813		acyltransferase (EC 2.3.1.-)	10122	9574	8233	8635	193.994	168.031	192.371	183.917	175.974	193.183	8569.17	9716.32	9142.74	0.881936	0.248127
chromosome	LBUCD034_0814		hypothetical protein	3399	4488	3093	3791	168.746	204.037	187.207	209.158	206.597	177.977	3882.16	3457.69	3669.92	1.12276	0.327174
chromosome	LBUCD034_0815		hypothetical protein	650	793	570	670	83.6996	93.51	89.4841	95.8789	94.6944	86.5918	686.033	648.47	667.251	1.05793	0.758173
chromosome	LBUCD034_0816	rnz	ribonuclease Z (EC 3.1.26.11)	5567	4334	4524	4062	219.866	156.747	217.831	178.285	167.516	218.849	3959.48	5341.46	4650.47	0.741273	0.00247648
chromosome	LBUCD034_0817		hypothetical protein	2603	1939	2163	1712	233.172	159.058	236.222	170.429	164.743	234.697	1716.16	2525.85	2121.01	0.67944	0.000259421
chromosome	LBUCD034_0818	recJ	single-stranded-DNA-specific exonuclease (EC 3.1.-.-)	14748	10178	11546	8928	234.635	148.285	223.951	157.853	153.069	229.293	8977.63	13889.9	11433.8	0.64634	2.13838e-06
chromosome	LBUCD034_0819	apt1	adenine phosphoribosyltransferase (EC 2.4.2.7)	8113	5768	6309	4960	560.286	364.778	531.19	380.669	372.723	545.738	5035.45	7615.72	6325.58	0.661191	1.27411e-05
chromosome	LBUCD034_0821		DedA family membrane protein	3673	3648	3078	3277	211.185	192.076	215.761	209.391	200.733	213.473	3258.19	3579.5	3418.84	0.910238	0.442451
chromosome	LBUCD034_0839		prophage Lp1 protein 2	2051	3397	1659	2620	66.8971	101.464	65.9704	94.9689	98.2165	66.4338	2807.5	1963.31	2385.41	1.42998	0.000680897
chromosome	LBUCD034_0840	glnq1	polar amino acid transport system ATP-binding protein (EC 3.6.3.-)	8194	8978	7045	7431	411.758	413.143	431.607	414.984	414.064	421.682	7685.89	8091.29	7888.59	0.949897	0.715474
chromosome	LBUCD034_0841	glnp1	glutamine-binding protein / glutamine transport system permease protein	9793	10087	7957	10058	240.674	227.013	238.409	274.703	250.858	239.542	9532.42	9395.52	9463.97	1.01457	0.987039
chromosome	LBUCD034_0842		hypothetical protein	3679	3625	2984	4163	199.469	179.982	197.245	250.837	215.409	198.357	3713.57	3526.55	3620.06	1.05303	0.918328
chromosome	LBUCD034_0843		LL-diaminopimelate aminotransferase (EC 2.6.1.83)	291	497	203	420	9.2002	14.3892	7.82459	14.7568	14.573	8.51239	430.006	259.335	344.671	1.65811	0.0025213
chromosome	LBUCD034_0844		hypothetical protein	2465	3708	1953	3073	88.5808	122.022	85.563	122.722	122.372	87.0719	3176.41	2335.35	2755.88	1.36014	0.00417283
chromosome	LBUCD034_0845		hypothetical protein	300	476	222	306	34.6592	50.3592	31.2688	39.2877	44.8235	32.964	361.312	274.908	318.11	1.3143	0.131755
chromosome	LBUCD034_0846		putative DNA-directed DNA polymerase (EC 2.7.7.7)	727	1282	573	890	20.8515	33.6718	20.0364	28.3682	31.02	20.444	1007.68	686.983	847.333	1.46682	0.00217358
chromosome	LBUCD034_0847	mhpD	2-keto-4-pentenoate hydratase (EC 4.2.1.80)	667	1040	538	993	30.4255	43.443	29.9196	50.3384	46.8907	30.1725	959.719	637.582	798.651	1.50525	0.00184775
chromosome	LBUCD034_0848	maa2	maltose O-acetyltransferase (EC 2.3.1.79)	589	816	542	575	38.5243	48.8747	43.2195	41.7951	45.3349	40.8719	645.863	602.747	624.305	1.07153	0.643482
chromosome	LBUCD034_0849		hypothetical protein	1072	1555	910	1130	147.243	195.589	152.385	172.487	184.038	149.814	1248.76	1051.63	1150.2	1.18746	0.181677
chromosome	LBUCD034_0850		hypothetical protein	6375	8304	4921	6064	175.907	209.829	165.546	185.952	197.89	170.726	6684.17	5962.6	6323.38	1.12101	0.325696
chromosome	LBUCD034_0851		acetyltransferase, GNAT family (EC 2.3.1.-)	1179	1765	995	1352	101.92	139.722	104.865	129.885	134.804	103.392	1453.83	1153.14	1303.48	1.26077	0.0571254
chromosome	LBUCD034_0852		YbaK/prolyl-tRNA synthetase domain protein	1464	2094	1080	1736	111.714	146.325	100.473	147.216	146.77	106.094	1794.11	1339.56	1566.83	1.33933	0.0141621
chromosome	LBUCD034_0853		hypothetical protein	13643	15296	11082	15366	364.259	373.984	360.728	455.931	414.957	362.493	14514.9	13087.4	13801.1	1.10907	0.607932
chromosome	LBUCD034_0854		hypothetical protein	3074	4331	2329	4004	214.69	276.994	198.307	310.771	293.883	206.499	3927.77	2849.09	3388.43	1.37861	0.00281647
chromosome	LBUCD034_0855		hypothetical protein	2722	3072	2275	2992	311.563	321.998	317.468	380.59	351.294	314.515	2865.74	2649.11	2757.43	1.08178	0.655615
chromosome	LBUCD034_0856		hypothetical protein	2952	3593	2344	3465	232.433	259.068	225.009	303.196	281.132	228.721	3333.69	2799.79	3066.74	1.19069	0.223482
chromosome	LBUCD034_0857		RND superfamily resistance-nodulation-cell division:proton (H+) antiporter	22636	21320	18143	18810	284.371	245.272	277.879	262.611	253.942	281.125	18862.5	21569.3	20215.9	0.874505	0.203728
chromosome	LBUCD034_0858		transcriptional regulator, TetR family	899	984	761	841	57.5816	57.7157	59.425	59.8629	58.7893	58.5033	856.322	880.645	868.483	0.972381	0.88552
chromosome	LBUCD034_0859		hypothetical protein	5587	5528	4731	4991	690.653	625.783	713.009	685.657	655.72	701.831	4950.53	5473.89	5212.21	0.90439	0.395361
chromosome	LBUCD034_0860		hypothetical protein	2051	1761	1645	1370	106.529	83.7603	104.167	79.0793	81.4198	105.348	1461.6	1955	1708.3	0.747618	0.0113583
chromosome	LBUCD034_0862		N-acetylmuramyl-L-alanine amidase, negative regulator of AmpC, AmpD (EC 3.5.1.28)	4060	4069	3118	2943	81.2117	74.5341	76.0378	65.4216	69.9779	78.6248	3260.37	3787.86	3524.12	0.860742	0.212007
chromosome	LBUCD034_0864	aspA	Aspartate ammonia-lyase (EC 4.3.1.1)	2158	1679	1660	1491	56.28	40.0985	52.7803	43.2134	41.656	54.5302	1490.54	2014.95	1752.75	0.739739	0.00603398
chromosome	LBUCD034_0865	pacl3	ATPase, P-type (transporting), HAD superfamily, subfamily IC (EC 3.6.3.8)	5564	6189	4223	4259	73.7993	75.1728	68.2885	62.7785	68.9756	71.0439	4844.98	5161.34	5003.16	0.938706	0.658927
chromosome	LBUCD034_0866		transcriptional regulator, MarR family	4688	4920	3822	4046	383.788	368.845	381.466	368.102	368.474	382.627	4198.15	4505.39	4351.77	0.931806	0.589188
chromosome	LBUCD034_0867	paiA	spermine/spermidine N-acetyltransferase (EC 2.3.1.-)	5031	5193	4097	4295	347.442	328.414	344.949	329.632	329.023	346.196	4443.95	4832.27	4638.11	0.91964	0.504916
chromosome	LBUCD034_0868		hypothetical protein	7630	7650	6182	6291	394.646	362.343	389.828	361.611	361.977	392.237	6527.59	7309.91	6918.75	0.892978	0.337232
chromosome	LBUCD034_0869		hypothetical protein	8147	8434	6876	6982	516.469	489.615	531.427	491.886	490.751	523.948	7220.85	7968.54	7594.7	0.906169	0.421363
chromosome	LBUCD034_0870		acetyltransferase (EC 2.3.1.-)	2412	3143	1971	2462	142.663	170.237	142.129	161.831	166.034	142.396	2617.47	2320.75	2469.11	1.12786	0.338089
chromosome	LBUCD034_0871		D-3-phosphoglycerate dehydrogenase (EC 1.1.1.95)	4250	4341	3375	3297	133.683	125.041	129.427	115.251	120.146	131.555	3560.87	4031.07	3795.97	0.883356	0.317738
chromosome	LBUCD034_0872		aryl-alcohol dehydrogenase (EC 1.1.1.90)	160309	222282	129530	151258	5298.68	6728.04	5219.64	5556.05	6142.04	5259.16	173115	153372	163244	1.12872	0.288056
chromosome	LBUCD034_0873	aldA	lactaldehyde dehydrogenase / glycolaldehyde dehydrogenase (EC 1.2.1.22)	239516	348166	194441	242392	6017.98	8010.82	5956.14	6768.19	7389.51	5987.06	274027	229693	251860	1.19301	0.0705034
chromosome	LBUCD034_0874		hypothetical protein	219	195	145	160	36.5842	29.8304	29.531	29.7035	29.7669	33.0576	166.201	190.555	178.378	0.872196	0.58198
chromosome	LBUCD034_0875		toxin-antitoxin system, antitoxin component, AbrB family	434	465	319	362	60.2811	59.1451	54.0185	55.8776	57.5114	57.1498	386.07	396.418	391.244	0.973896	0.903743
chromosome	LBUCD034_0876		permease	409	451	348	369	21.0665	21.2726	21.853	21.122	21.1973	21.4597	383.841	401.708	392.775	0.955524	0.855328
chromosome	LBUCD034_0877		MFS family major facilitator transporter	732	667	535	532	19.2119	16.031	17.1189	15.5171	15.774	18.1654	560.471	666.809	613.64	0.840527	0.26282
chromosome	LBUCD034_0878		hypothetical protein	3402	6027	2795	4062	282.247	457.9	282.708	374.518	416.209	282.477	4673.27	3282.21	3977.74	1.42382	0.00317305
chromosome	LBUCD034_0879		hypothetical protein	1924	3437	1623	2346	226.515	370.549	232.955	306.943	338.746	229.735	2680.54	1881.36	2280.95	1.42479	0.00154923
chromosome	LBUCD034_0880		hypothetical protein	2162	3822	1833	2554	219.067	354.639	226.436	287.594	321.117	222.751	2952.04	2119.56	2535.8	1.39276	0.00924525
chromosome	LBUCD034_0882		putative NADPH dehydrogenase (EC 1.6.99.1)	2422	3032	1969	2219	78.5833	90.0866	77.8866	80.0114	85.049	78.235	2443.12	2324.33	2383.73	1.0511	0.705554
chromosome	LBUCD034_0883		nitroreductase family protein	5800	10846	4868	9382	468.617	802.48	479.514	842.41	822.445	474.065	9497.58	5656.84	7577.21	1.67896	3.82061e-08
chromosome	LBUCD034_0884	pepD	dipeptidase A (EC 3.4.-.-)	20205	29078	15676	19774	520.354	685.771	492.194	565.943	625.857	506.274	22639.4	18945	20792.2	1.195	0.126158
chromosome	LBUCD034_0885		hypothetical protein	5611	8651	4551	5509	495.443	699.51	489.915	540.585	620.048	492.679	6539.14	5378.48	5958.81	1.2158	0.230383
chromosome	LBUCD034_0886	ppcA	phosphoenolpyruvate carboxylase (EC 4.1.1.31)	23898	31787	19848	25037	587.32	715.381	594.69	683.807	699.594	591.005	26544.1	23183.5	24863.8	1.14496	0.205084
chromosome	LBUCD034_0887	ohr	organic hydroperoxide resistance protein	4958	9939	4551	8430	431.618	792.338	483.015	815.565	803.951	457.316	8615.45	5066.97	6841.21	1.70032	1.28587e-08
chromosome	LBUCD034_0888		putative monooxygenase	2645	3749	1938	3134	340.593	442.079	304.246	448.484	445.282	322.419	3225.71	2412.31	2819.01	1.33719	0.00814431
chromosome	LBUCD034_0889		hypothetical protein	1191	2131	1008	2168	69.7767	114.329	71.998	141.155	127.742	70.8873	2036.48	1166.58	1601.53	1.74568	0.00234521
chromosome	LBUCD034_0890		Galactose-1-phosphate uridylyltransferase (EC 2.7.7.-)	542	810	407	658	25.8691	35.4031	23.683	34.9016	35.1523	24.776	686.901	500.181	593.541	1.3733	0.0318816
chromosome	LBUCD034_0891		hypothetical protein	1322	2663	1147	1662	47.3689	87.3792	50.1056	66.1807	76.7799	48.7373	1995.17	1311.59	1653.38	1.52118	0.0224766
chromosome	LBUCD034_0892		hypothetical protein	257	318	251	388	36.9416	41.8586	43.9863	61.9801	51.9194	40.464	337.74	271.611	304.676	1.24347	0.582092
chromosome	LBUCD034_0893		hypothetical protein	38	65	21	52	2.52553	3.956	1.70156	3.84069	3.89835	2.11355	54.7005	30.5948	42.6476	1.7879	0.222179
chromosome	LBUCD034_0894		hypothetical protein	717	1550	636	1564	66.1448	130.943	71.531	160.343	145.643	68.8379	1474.47	719.614	1097.04	2.04897	9.74179e-05
chromosome	LBUCD034_0895		hypothetical protein	623	758	581	741	26.1064	29.0873	29.6822	34.5077	31.7975	27.8943	708.545	642.12	675.333	1.10345	0.616647
chromosome	LBUCD034_0896	pox2	pyruvate oxidase (EC 1.2.3.3)	2952	10676	2292	6761	62.3795	206.59	59.0474	158.772	182.681	60.7134	8050.1	2768.92	5409.51	2.9073	1.15094e-07
chromosome	LBUCD034_0897		peptidase S53 propeptide	1145	2067	876	1694	23.1278	38.2336	21.5722	38.0261	38.1298	22.35	1760.68	1066.27	1413.48	1.65125	7.13232e-06
chromosome	LBUCD034_0898		hypothetical protein	1302	1665	1056	1407	98.1405	114.928	97.0425	117.861	116.394	97.5915	1440.54	1248.03	1344.28	1.15426	0.302751
chromosome	LBUCD034_0899		hypothetical protein	1088	1360	983	1220	203.782	233.266	224.467	253.942	243.604	214.124	1213.79	1102.6	1158.2	1.10084	0.519741
chromosome	LBUCD034_0900		hypothetical protein	2314	2722	1996	2624	177.672	191.39	186.843	223.902	207.646	182.257	2525.01	2288.84	2406.93	1.10318	0.544955
chromosome	LBUCD034_0901		Arabinose efflux permease	1427	2001	1146	1336	45.2314	58.0816	44.2856	47.061	52.5713	44.7585	1544.94	1361.09	1453.01	1.13508	0.327174
chromosome	LBUCD034_0902		haloacid dehalogenase (HAD) superfamily hydrolase (EC 3.6.1.-)	3132	2880	2574	2646	150.066	126.366	150.36	140.893	133.629	150.213	2603.17	3022.21	2812.69	0.861349	0.195089
chromosome	LBUCD034_0903		hypothetical protein	2439	2865	2009	2222	127.756	137.426	128.295	129.346	133.386	128.025	2374.28	2356.19	2365.24	1.00768	0.950428
chromosome	LBUCD034_0904		response regulator	4229	4714	3369	3362	215.136	219.603	208.947	190.069	204.836	212.042	3752.25	4017.49	3884.87	0.933979	0.641911
chromosome	LBUCD034_0905		histidine protein kinase (EC 2.7.3.-)	9147	10286	7228	7206	231.707	238.607	223.224	202.859	220.733	227.466	8119.26	8654.56	8386.91	0.938148	0.655615
chromosome	LBUCD034_0906		hypothetical protein	2163	4161	2137	4222	342.802	603.892	412.907	743.606	673.749	377.854	3970.53	2300.51	3135.52	1.72593	0.00631471
chromosome	LBUCD034_0907		hypothetical protein	2422	5211	2064	3942	34.3351	67.6489	35.6726	62.104	64.8764	35.0039	4266.24	2380.73	3323.49	1.79199	1.81083e-09
chromosome	LBUCD034_0908	int	bacteriophage integrase	24316	24144	18322	21357	793.111	721.151	728.578	774.142	747.646	760.844	21390.1	22477	21933.5	0.951641	0.644242
chromosome	LBUCD034_0909	mscl1	Large-conductance mechanosensitive channel	14162	15927	11789	13323	1389.43	1430.93	1410.1	1452.62	1441.77	1399.76	13708.5	13754.7	13731.6	0.996643	0.986468
chromosome	LBUCD034_0910		hypothetical protein	4461	7442	3758	6256	402.525	614.929	413.407	627.329	621.129	407.966	6421.52	4359.1	5390.31	1.47313	7.39572e-05
chromosome	LBUCD034_0911		peptidase M23B	5858	8765	4811	8255	421.019	576.872	421.55	659.338	618.105	421.285	8028.62	5650.67	6839.64	1.42083	0.00192904
chromosome	LBUCD034_0912		hypothetical protein	7540	10021	5885	8764	359.876	437.993	342.443	464.86	451.426	351.16	8825.35	7090.66	7958	1.24464	0.0413138
chromosome	LBUCD034_0913		hypothetical protein	4276	5598	3426	5147	494.009	592.25	482.554	660.83	626.54	488.281	5061.93	4073.75	4567.84	1.24257	0.0512281
chromosome	LBUCD034_0914	lexa1	repressor LexA (EC 3.4.21.88)	7112	8995	5357	8831	347.498	402.473	319.112	479.522	440.997	333.305	8427.94	6573.02	7500.48	1.2822	0.123266
chromosome	LBUCD034_0915		phage-related antirepressor	8639	32836	7018	20470	430.619	1498.84	426.485	1133.93	1316.38	428.552	24589.1	8287.55	16438.3	2.96699	4.72785e-07
chromosome	LBUCD034_0916		hypothetical protein	4491	15766	3402	9152	616.853	1983.06	569.684	1396.99	1690.02	593.268	11451.2	4162.07	7806.62	2.75132	0.00027017
chromosome	LBUCD034_0917		hypothetical protein	1359	5162	1101	3022	243.473	846.886	240.481	601.679	724.282	241.977	3762.66	1301.93	2532.3	2.89006	9.65104e-05
chromosome	LBUCD034_0918		hypothetical protein	2321	8686	1900	5187	531.328	1820.88	530.276	1319.6	1570.24	530.802	6384.87	2235.19	4310.03	2.85652	3.33445e-05
chromosome	LBUCD034_0919		prophage Lp2 protein 13	6158	21405	4824	12151	437.493	1392.59	417.831	959.361	1175.97	427.662	15402.9	5801.5	10602.2	2.65498	0.000937725
chromosome	LBUCD034_0920		prophage Lp2 protein 12	3486	12492	2697	6993	402.74	1321.61	379.874	897.84	1109.73	391.307	8937.53	3264.1	6100.81	2.73813	0.00119091
chromosome	LBUCD034_0921		hypothetical protein	2272	7258	1624	4249	413.029	1208.27	359.931	858.415	1033.34	386.48	5290.43	2047.96	3669.2	2.58327	0.000431183
chromosome	LBUCD034_0922		hypothetical protein	1473	4508	1072	3042	379.352	1063.16	336.586	870.637	966.899	357.969	3497.43	1339.1	2418.26	2.61177	2.62842e-11
chromosome	LBUCD034_0923		hypothetical protein	1717	5384	1249	3388	342.342	983.036	303.608	750.708	866.872	322.975	4048.38	1560.58	2804.48	2.59415	2.984e-06
chromosome	LBUCD034_0924		hypothetical protein	5469	17339	3940	10312	393.062	1141.17	345.231	823.633	982.403	369.146	12723.3	4948.01	8835.65	2.57139	0.000208677
chromosome	LBUCD034_0925	ssb1	phage single-strand DNA binding protein	7495	25283	5689	14661	387.663	1197.53	358.74	842.723	1020.13	373.202	18355.4	6952.83	12654.1	2.63999	0.000437475
chromosome	LBUCD034_0926		hypothetical protein	9791	33106	7441	19114	389.178	1205.04	360.589	844.327	1024.68	374.883	23991.2	9088.23	16539.7	2.63981	0.000529781
chromosome	LBUCD034_0927	dnab3	putative DnaB-like helicase (EC 3.6.1.-)	11972	40427	8990	22842	348.224	1076.81	318.796	738.354	907.581	333.51	29034.7	11048.3	20041.5	2.62799	0.00129435
chromosome	LBUCD034_0928		hypothetical protein	4476	15549	3722	8917	428.925	1364.48	434.839	949.617	1157.05	431.882	11236.3	4344.88	7790.61	2.58611	0.000782754
chromosome	LBUCD034_0929	ssb2	phage single-stranded DNA-binding protein	4052	13633	3218	8034	355.248	1094.53	343.961	782.766	938.649	349.604	9965.02	3843.41	6904.22	2.59276	0.000239276
chromosome	LBUCD034_0931		hypothetical protein	5248	16739	3865	9917	300.346	877.267	269.673	630.733	754	285.009	12263	4798.06	8530.52	2.55582	0.00025151
chromosome	LBUCD034_0932		hypothetical protein	1309	3949	918	2359	359.591	993.415	307.448	720.17	856.792	333.519	2903.23	1169.44	2036.33	2.48258	0.000283305
chromosome	LBUCD034_0933		hypothetical protein	74	80	52	73	14.5202	14.3749	12.4396	15.9185	15.1467	13.4799	72.0479	66.1721	69.11	1.0888	0.891917
chromosome	LBUCD034_0934		hypothetical protein	1125	3211	788	1920	213.954	559.22	182.707	405.795	482.508	198.33	2361.64	1004.49	1683.06	2.35109	0.000540503
chromosome	LBUCD034_0935		hypothetical protein	2106	5540	1410	3366	216.949	522.618	177.084	385.347	453.983	197.017	4102.6	1841.73	2972.17	2.22758	0.000692871
chromosome	LBUCD034_0936		prophage Lp2 protein 29	2302	5845	1587	3675	273.623	636.22	229.978	485.449	560.834	251.8	4393.39	2040.31	3216.85	2.1533	0.000151113
chromosome	LBUCD034_0937		hypothetical protein	1444	4130	1072	2536	247.922	649.342	224.39	483.878	566.61	236.156	3072.45	1325.27	2198.86	2.31836	0.00012359
chromosome	LBUCD034_0938		hypothetical protein	1421	3807	998	2622	250.944	615.66	214.869	514.581	565.121	232.907	2981.41	1270.36	2125.89	2.3469	3.20592e-11
chromosome	LBUCD034_0939		hypothetical protein	2725	7397	1971	4996	362.214	900.386	319.408	738.004	819.195	340.811	5741.15	2470.07	4105.61	2.32429	2.03282e-09
chromosome	LBUCD034_0940	arpU	putative autolysin regulatory protein	3363	9678	2565	6883	255.047	672.131	237.16	580.109	626.12	246.104	7693.37	3127.06	5410.21	2.46026	2.70644e-21
chromosome	LBUCD034_0941		hypothetical protein	156	553	130	476	35.0625	113.82	35.6224	118.895	116.357	35.3424	483.012	151.596	317.304	3.18618	4.83916e-13
chromosome	LBUCD034_0942		general stress response protein	10043	25610	10673	23040	1748.58	4083.26	2265.53	4458.03	4270.65	2007.06	22891.6	11127.2	17009.4	2.05727	5.68159e-08
chromosome	LBUCD034_0943	ters1	Phage terminase, small subunit	311	1207	272	764	21.0083	74.6641	22.4006	57.3537	66.0089	21.7044	909.923	309.839	609.881	2.93676	1.15094e-07
chromosome	LBUCD034_0944	terl1	phage terminase, large subunit	771	3052	630	1909	21.6612	78.5214	21.5789	59.6036	69.0625	21.6201	2288.83	741.812	1515.32	3.08545	1.65662e-07
chromosome	LBUCD034_0945		hypothetical protein	311	1050	256	700	34.6353	107.083	34.7583	86.6352	96.8593	34.6968	810.135	300.34	555.237	2.69739	6.52598e-11
chromosome	LBUCD034_0946		SPP1 family phage portal protein	1192	4723	966	2963	24.8486	90.1611	24.5507	68.643	79.402	24.6997	3546.6	1142.12	2344.36	3.10528	1.03683e-07
chromosome	LBUCD034_0947		phage Mu protein F like protein	496	1894	395	1170	26.2028	91.6263	25.4404	68.6893	80.1578	25.8216	1412.69	471.113	941.9	2.99861	1.10072e-06
chromosome	LBUCD034_0948		transglycosylase associated protein	31234	56075	27254	47938	4651.9	7647.99	4948.74	7934.53	7791.26	4800.32	48805.4	31079.8	39942.6	1.57032	7.15915e-07
chromosome	LBUCD034_0949		hypothetical protein	1061	4043	931	2332	59.6175	208.035	63.7777	145.621	176.828	61.6976	2928.69	1058.85	1993.77	2.76591	0.000320182
chromosome	LBUCD034_0950	gpG	phage-related minor capsid protein	1401	5038	1094	2951	48.7855	160.652	46.4442	114.198	137.425	47.6148	3673.11	1317.81	2495.46	2.78728	0.0001462
chromosome	LBUCD034_0951		hypothetical protein	338	1241	285	693	36.6516	123.232	37.6775	83.5118	103.372	37.1646	886.988	330.436	608.712	2.68429	0.00150066
chromosome	LBUCD034_0952		putative morphogenesis protein	742	2534	553	1440	43.0631	134.674	39.128	92.8757	113.775	41.0956	1824.25	682.266	1253.26	2.67381	0.000924532
chromosome	LBUCD034_0953		hypothetical protein	406	1589	300	832	39.8324	142.761	35.8833	90.7135	116.737	37.8579	1106.67	371.781	739.227	2.97668	0.00459225
chromosome	LBUCD034_0954		hypothetical protein	391	1519	304	792	38.9795	138.673	36.9483	87.7451	113.209	37.9639	1056.16	367	711.582	2.87783	0.00580103
chromosome	LBUCD034_0955		hypothetical protein	496	1777	375	886	37.6162	123.412	34.6725	74.6733	99.0424	36.1444	1214.28	459.24	836.761	2.64411	0.0209295
chromosome	LBUCD034_0956		hypothetical protein	1086	4382	915	2360	36.7805	135.905	37.7807	88.8257	112.365	37.2806	3086.31	1061.28	2073.79	2.90811	0.00236139
chromosome	LBUCD034_0957		hypothetical protein	717	2675	603	1471	53.394	182.42	54.7459	121.737	152.079	54.0699	1899.97	700.023	1299.99	2.71415	0.00217621
chromosome	LBUCD034_0958		hypothetical protein	558	2093	458	1205	33.0042	113.365	33.0264	79.2064	96.2857	33.0153	1514.96	538.091	1026.53	2.81543	0.000287762
chromosome	LBUCD034_0959		hypothetical protein	363	1205	309	681	47.235	143.588	49.0204	98.4788	121.034	48.1277	865.511	356.611	611.061	2.42705	0.00243582
chromosome	LBUCD034_0960		hypothetical protein	175	595	165	335	40.0613	124.732	46.0503	85.2257	104.979	43.0558	426.707	181.438	304.072	2.3518	0.00411212
chromosome	LBUCD034_0961		hypothetical protein	3529	4389	3313	4709	614.433	699.783	703.243	911.15	805.466	658.838	4322.29	3650.31	3986.3	1.18409	0.527963
chromosome	LBUCD034_0962		putative tape measure protein	4691	14122	3429	8574	38.2514	105.452	34.0887	77.6969	91.5742	36.17	10454.6	4273.51	7364.08	2.44639	0.00012145
chromosome	LBUCD034_0963		putative minor structural protein	1185	4451	985	2573	36.4396	125.339	36.9277	87.9292	106.634	36.6836	3227.21	1150.06	2188.63	2.80612	0.000251451
chromosome	LBUCD034_0964		hypothetical protein	356	1233	271	685	39.2928	124.624	36.4664	84.0218	104.323	37.8796	879.416	330.712	605.064	2.65916	0.00205306
chromosome	LBUCD034_0965		hypothetical protein	842	3099	685	1831	33.4682	112.802	33.195	80.8811	96.8416	33.3316	2267.7	808.334	1538.02	2.8054	8.12438e-05
chromosome	LBUCD034_0966		hypothetical protein	422	1328	368	765	35.9771	103.678	38.2492	72.4791	88.0785	37.1131	961.463	419.783	690.623	2.29038	0.00228201
chromosome	LBUCD034_0968		hypothetical protein	276	1079	226	604	25.4616	91.1533	25.4183	61.9229	76.5381	25.4399	771.97	265.833	518.901	2.90396	0.00071176
chromosome	LBUCD034_0969		Phage Mu gp47 related protein	789	3331	653	1897	23.6161	91.302	23.829	63.1011	77.2015	23.7225	2400.16	764.054	1582.11	3.14135	0.000165138
chromosome	LBUCD034_0970		hypothetical protein	558	2101	429	1173	34.3178	118.328	32.1665	80.1717	99.2496	33.2421	1501.54	520.875	1011.2	2.88272	0.000865081
chromosome	LBUCD034_0971		hypothetical protein	573	2248	459	1232	26.2345	94.2515	25.6207	62.6854	78.4685	25.9276	1594.48	545.84	1070.16	2.92115	0.00138974
chromosome	LBUCD034_0972		hypothetical protein	478	1629	355	891	34.5552	107.84	31.2878	71.5815	89.7109	32.9215	1154.51	438.78	796.644	2.63118	0.00361937
chromosome	LBUCD034_0973		hypothetical protein	263	1294	213	779	33.517	151.014	33.0941	110.328	130.671	33.3055	954.477	251.914	603.195	3.7889	4.53283e-07
chromosome	LBUCD034_0974		hypothetical protein	240	1011	161	522	41.2059	158.955	33.7004	99.5995	129.277	37.4532	700.257	210.071	455.164	3.33342	0.00361937
chromosome	LBUCD034_0975		hypothetical protein	459	1928	417	1244	32.798	126.159	36.3272	98.7856	112.472	34.5626	1465.87	466.523	966.194	3.14211	1.68356e-09
chromosome	LBUCD034_0976	acm	putative phage lysozyme M1 (1,4-beta-N-acetylmuramidase) (EC 3.2.1.17)	820	3515	692	2273	36.8606	144.693	37.9241	113.55	129.122	37.3924	2675.1	801.995	1738.55	3.33556	1.34657e-10
chromosome	LBUCD034_0979		YbaK/prolyl-tRNA synthetase associated domain protein (EC 6.1.1.15)	1582	2401	1371	1829	117.104	162.754	123.727	150.458	156.606	120.415	1972.36	1568.6	1770.48	1.2574	0.0455082
chromosome	LBUCD034_0980		MmcQ protein	1064	1619	978	1280	112.418	156.645	125.978	150.295	153.47	119.198	1354.48	1088.18	1221.33	1.24472	0.0736653
chromosome	LBUCD034_0981		hypothetical protein	4680	4741	3926	4527	278.14	258.025	284.465	298.997	278.511	281.303	4375.16	4563.31	4469.24	0.95877	0.737582
chromosome	LBUCD034_0982		hypothetical protein	3631	4052	3137	3844	370.956	379.088	390.725	436.433	407.76	380.84	3726.15	3594.49	3660.32	1.03663	0.845157
chromosome	LBUCD034_0983		beta-lactamase family protein	3683	3801	2836	3715	134.302	126.927	126.081	150.549	138.738	130.191	3552.61	3440.6	3496.61	1.03256	0.916448
chromosome	LBUCD034_0984		cobyric acid synthase (EC 6.3.5.-)	6176	6822	5027	5495	324.878	328.624	322.391	321.232	324.928	323.635	5760.66	5930.6	5845.63	0.971345	0.848834
chromosome	LBUCD034_0985	mure1	UDP-N-acetylmuramoylalanyl-D-glutamate--2,6-diaminopimelate ligase (EC 6.3.2.13)	6025	6782	5163	4854	165.879	170.989	173.3	148.516	159.752	169.589	5407.32	5939.3	5673.31	0.910431	0.499716
chromosome	LBUCD034_0986	tdk	Thymidine kinase (EC 2.7.1.21)	4422	4295	3754	3810	246.233	219.011	254.849	235.772	227.391	250.541	3810.76	4338.12	4074.44	0.878435	0.269313
chromosome	LBUCD034_0987	prfA	bacterial peptide chain release factor 1 (bRF-1)	11457	11236	9592	8696	392.324	352.339	400.446	330.927	341.633	396.385	9301.91	11160	10230.9	0.833507	0.0937857
chromosome	LBUCD034_0988	hemK	N5-glutamine S-adenosyl-L-methionine-dependent methyltransferase (EC 2.1.1.-)	4152	4045	3471	3131	181.364	161.804	184.846	151.99	156.897	183.105	3348.94	4041.31	3695.12	0.828676	0.102246
chromosome	LBUCD034_0989		SUA5 family translation factor	3622	3287	2768	2488	131.303	109.119	122.336	100.234	104.677	126.82	2691.83	3371.13	3031.48	0.798496	0.0422924
chromosome	LBUCD034_0990	glyA	Glycine/serine hydroxymethyltransferase (EC 2.1.2.1)	30918	27435	24246	20606	923.192	750.171	882.636	683.774	716.973	902.914	22383.4	29143.4	25763.4	0.768044	0.00696385
chromosome	LBUCD034_0991	upp	Uracil phosphoribosyltransferase (EC 2.4.2.9)	18881	19593	15227	15506	1111.44	1056.18	1092.79	1014.38	1035.28	1102.12	16400	18046.9	17223.4	0.908746	0.421705
chromosome	LBUCD034_0992	atpB	F-type H+-transporting ATPase subunit A (EC 3.6.3.14)	77170	53527	54756	49873	4025.14	2556.7	3481.97	2890.92	2723.81	3753.56	48746.8	69320.5	59033.6	0.70321	0.00106646
chromosome	LBUCD034_0993	atpE	F-type H+-transporting ATPase subunit C (EC 3.6.3.14)	22270	14681	15893	12197	3877.42	2340.74	3373.57	2360.01	2350.38	3625.5	12592.1	20059	16325.5	0.627754	2.63973e-07
chromosome	LBUCD034_0994	atpF	F-type H+-transporting ATPase subunit B (EC 3.6.3.14)	78301	62999	62239	56071	5693.76	4195.08	5517.67	4531.15	4363.12	5605.72	55993.8	74302.4	65148.1	0.753593	0.00242289
chromosome	LBUCD034_0995	atpH	F-type H+-transporting ATPase subunit delta (EC 3.6.3.14)	73241	55281	58322	47361	5002.15	3457.43	4856.19	3594.69	3526.06	4929.17	48167.7	69563.2	58865.4	0.692432	6.05587e-05
chromosome	LBUCD034_0996	atpA	F-type H+-transporting ATPase subunit alpha (EC 3.6.3.14)	199231	152837	158496	135396	4745.38	3333.63	4602.49	3583.92	3458.77	4673.93	135510	189136	162323	0.716466	0.000269204
chromosome	LBUCD034_0997	atpG	F-type H+-transporting ATPase subunit gamma (EC 3.6.3.14)	121810	93119	99824	84380	4953.25	3467.53	4948.84	3813.16	3640.35	4951.05	83552.6	117371	100462	0.711867	0.000212235
chromosome	LBUCD034_0998	atpD	F-type H+-transporting ATPase subunit beta (EC 3.6.3.14)	170694	136601	136205	120000	4405.18	3228.3	4285.48	3441.64	3334.97	4345.33	120583	162289	141436	0.743011	0.00136668
chromosome	LBUCD034_0999	atpC	F-type H+-transporting ATPase subunit epsilon (EC 3.6.3.14)	78723	63109	65475	58091	7001.13	5139.64	7099.09	5741.34	5440.49	7050.11	57100.5	76424.8	66762.6	0.747146	0.00177334
chromosome	LBUCD034_1000		hypothetical protein	3315	4059	3007	3741	532.199	596.739	588.552	667.446	632.093	560.375	3675.04	3366.56	3520.8	1.09163	0.527978
chromosome	LBUCD034_1001	mura1	UDP-N-acetylglucosamine 1-carboxyvinyltransferase (EC 2.5.1.7)	17477	21533	13705	16618	494.386	557.801	472.65	522.416	540.108	483.518	17801.6	16473.5	17137.6	1.08062	0.52137
chromosome	LBUCD034_1002		rod shape-determining protein MreB	14635	15279	11206	12858	536.839	513.241	501.144	524.159	518.7	518.992	13191.2	13634.2	13412.7	0.967508	0.778534
chromosome	LBUCD034_1003		hypothetical protein	4078	3997	2967	3196	547.949	491.816	486.04	477.242	484.529	516.995	3362.82	3706.8	3534.81	0.907202	0.415091
chromosome	LBUCD034_1004		hypothetical protein	3904	4186	3297	3445	635.005	623.507	653.804	622.723	623.115	644.405	3573.21	3819.71	3696.46	0.935467	0.62786
chromosome	LBUCD034_1005	ftsw3	cell division protein ftsW	19592	20610	15295	16599	603.97	581.821	574.84	568.665	575.243	589.405	17402.5	18426.4	17914.5	0.944433	0.641665
chromosome	LBUCD034_1006		Glycine cleavage system H protein	14771	17331	11495	15218	1844.4	1981.73	1749.91	2111.75	2046.74	1797.16	15295.1	13870.6	14582.9	1.1027	0.440319
chromosome	LBUCD034_1007	metn3	methionine import ATP-binding protein metN	5318	3973	4006	3091	190.551	130.363	174.998	123.083	126.723	182.774	3297.58	4915.16	4106.37	0.670901	5.30108e-05
chromosome	LBUCD034_1008	meti3	D-methionine transport system permease protein metI	5195	3590	3854	2883	276.808	175.171	250.361	170.717	172.944	263.584	3026.92	4766.25	3896.58	0.635075	3.09008e-06
chromosome	LBUCD034_1009	metq3	D-methionine-binding lipoprotein metQ	10520	8158	8432	7229	469.48	333.396	458.768	358.524	345.96	464.124	7234.14	10024.3	8629.23	0.721659	0.0006383
chromosome	LBUCD034_1010		band 7 protein	1232	2144	947	1295	52.5163	83.6918	49.2146	61.3467	72.5192	50.8654	1583.7	1149.92	1366.81	1.37723	0.12739
chromosome	LBUCD034_1011		ABC-type antimicrobial peptide transport system, ATPase component	1480	1930	1187	1441	72.8902	87.0441	71.272	78.8696	82.9569	72.0811	1570.12	1410.71	1490.41	1.113	0.428201
chromosome	LBUCD034_1012		ABC-type antimicrobial peptide transport system, permease component	3909	4862	3022	3396	79.3468	90.3761	74.7858	76.6072	83.4917	77.0663	3832.5	3658.83	3745.67	1.04746	0.715289
chromosome	LBUCD034_1013		transcriptional regulator, GntR family	1255	1507	970	1009	126.13	138.696	118.853	112.695	125.696	122.491	1165.01	1174.55	1169.78	0.991879	1
chromosome	LBUCD034_1014		ABC-type multidrug transport system, ATPase component	2076	2391	1589	1731	87.2893	92.0636	81.4552	80.8852	86.4744	84.3722	1916.71	1933.68	1925.2	0.99122	0.977181
chromosome	LBUCD034_1016		transposase	1890	3001	1622	2194	233.638	339.721	244.452	301.409	320.565	239.045	2416.93	1864.54	2140.74	1.29626	0.0168143
chromosome	LBUCD034_1017		transposase	1451	2005	1151	1455	211.023	267.025	204.079	235.16	251.092	207.551	1609.09	1375.5	1492.3	1.16982	0.216059
chromosome	LBUCD034_1018		hypothetical protein	2571	3460	2030	2296	157.337	193.901	151.456	156.149	175.025	154.397	2663.99	2431.63	2547.81	1.09556	0.499096
chromosome	LBUCD034_1019	ddl	D-alanyl-alanine synthetase A (EC 6.3.2.4)	16740	15970	13694	12859	548.903	479.534	547.433	468.582	474.058	548.168	13483.1	16115.4	14799.2	0.836656	0.0908743
chromosome	LBUCD034_1020		putative glycerophosphoryl diester phosphodiesterase (EC 3.1.4.46)	1364	1512	976	1186	33.3231	33.8265	29.0698	32.1998	33.0132	31.1964	1260.03	1230.11	1245.07	1.02432	0.918893
chromosome	LBUCD034_1021	tag1	DNA-3-methyladenine glycosylase I (EC 3.2.2.20)	521	658	424	489	33.3704	38.5944	33.1093	34.8073	36.7009	33.2399	534.105	500.256	517.18	1.06766	0.726194
chromosome	LBUCD034_1022		transcriptional regulator, XRE family	1798	2001	1395	1557	73.1134	74.5125	69.158	70.3614	72.437	71.1357	1660.94	1685.89	1673.42	0.9852	0.929072
chromosome	LBUCD034_1024	uspa1	Putative universal stress protein	19430	23608	16395	21883	1491.86	1659.93	1534.71	1867.24	1763.58	1513.29	21440.2	19002.2	20221.2	1.1283	0.306783
chromosome	LBUCD034_1025		hypothetical protein	1162	1094	953	729	145.095	125.094	145.077	101.161	113.128	145.086	843.908	1120.09	982	0.753428	0.0353834
chromosome	LBUCD034_1026	rara1	recombination factor	4356	4303	3408	3051	126.404	114.345	120.568	98.3902	106.368	123.486	3415.72	4101.23	3758.47	0.832853	0.115449
chromosome	LBUCD034_1027	rpsD	30S ribosomal protein S4	51062	42228	42236	41680	3094.2	2343.29	3120.29	2806.83	2575.06	3107.25	39682.4	49433	44557.7	0.80275	0.0508626
chromosome	LBUCD034_1028		GAF domain protein	1781	2117	1418	2058	142.041	154.613	137.875	182.403	168.508	139.958	1972.83	1691.44	1832.14	1.16636	0.322865
chromosome	LBUCD034_1029	ezrA	septation ring formation regulator ezrA	10275	12525	8349	11317	219.374	244.881	217.319	268.517	256.699	218.346	11221.2	9858.17	10539.7	1.13826	0.276944
chromosome	LBUCD034_1030	csd	cysteine desulfurase (EC 2.8.1.7)	6563	7666	5366	6043	212.383	227.175	211.704	217.324	222.25	212.044	6404.15	6316.47	6360.31	1.01388	0.917898
chromosome	LBUCD034_1031	thiI	thiamine phosphate kinase	8191	9604	6558	7049	249.397	267.782	243.438	238.518	253.15	246.417	7749.3	7800.75	7775.03	0.993405	0.991568
chromosome	LBUCD034_1032	tpx	thiol peroxidase	11197	14133	9224	13272	814.205	941.112	817.735	1072.52	1006.82	815.97	12925.3	10817.5	11871.4	1.19486	0.127412
chromosome	LBUCD034_1033	valS	Valyl-tRNA synthetase (EC 6.1.1.9)	51527	53276	39610	39472	718.112	679.93	673.013	611.343	645.636	695.563	43181.3	48095.9	45638.6	0.897818	0.354707
chromosome	LBUCD034_1034	folc1	Folylpolyglutamate synthase (EC 6.3.2.17)	3349	2948	2497	1972	93.2424	75.1624	84.7574	61.0159	68.0891	88.9999	2278.05	3080.01	2679.03	0.739623	0.00563303
chromosome	LBUCD034_1035	mreB	ros-shape determining protein MreB	22180	19548	16916	16558	816.025	658.596	758.753	676.999	667.797	787.389	16933.3	20623.3	18778.3	0.821072	0.0471753
chromosome	LBUCD034_1036	mreC	Rod shape-determining protein mreC	19258	17066	15310	14016	841.213	682.655	815.325	680.389	681.522	828.269	14552.5	18276	16414.2	0.796262	0.0221691
chromosome	LBUCD034_1037	mreD	Rod shape-determining protein mreD	12500	10150	9937	8611	882.984	656.574	855.775	675.982	666.278	869.379	8799.42	11862.3	10330.9	0.741795	0.001947
chromosome	LBUCD034_1038	minC	septum site-determining protein minC	12454	9451	9407	8867	675.235	469.244	621.811	534.27	501.757	648.523	8639.1	11525.8	10082.4	0.749547	0.00215996
chromosome	LBUCD034_1039	minD	septum site-determining protein minD	14933	11408	11694	12033	686.24	480.079	655.168	614.527	547.303	670.704	11126.1	14066.1	12596.1	0.790987	0.11152
chromosome	LBUCD034_1040		ABC-type amino acid transport system, permease component	1747	830	1370	737	100.447	43.7014	96.0338	47.0921	45.3968	98.2402	736.802	1646.72	1191.76	0.447435	1.87895e-13
chromosome	LBUCD034_1041		ABC-type polar amino acid transport system, ATPase component (EC 3.6.3.21)	2503	1093	1951	955	145.951	58.3634	138.696	61.8852	60.1243	142.323	962.118	2352.29	1657.2	0.409013	2.70525e-18
chromosome	LBUCD034_1042		ABC-type amino acid transport	3746	1739	3095	1476	160.789	68.3539	161.961	70.4066	69.3802	161.375	1507.96	3624.41	2566.19	0.416057	2.49331e-19
chromosome	LBUCD034_1043		putative zinc protease-like protein	5676	5522	4597	4867	165.876	147.779	163.786	158.067	152.923	164.831	4882.91	5436.8	5159.86	0.898123	0.355987
chromosome	LBUCD034_1044		M16 family peptidase	5626	5247	4211	4114	161.363	137.813	147.248	131.131	134.472	154.306	4371.71	5183.79	4777.75	0.843342	0.120824
chromosome	LBUCD034_1045		putative transcription regulation protein	17760	17893	13275	14656	614.973	567.376	560.413	563.984	565.68	587.693	15237.1	16353.3	15795.2	0.931746	0.537364
chromosome	LBUCD034_1046	pgsA	CDP-diacylglycerol--glycerol-3-phosphate 3-phosphatidyltransferase (EC 2.7.8.5)	12245	11975	9573	9467	780.258	698.763	743.684	670.394	684.578	761.971	10018.2	11524.6	10771.4	0.869288	0.204482
chromosome	LBUCD034_1047	cinA	competence-damage inducible protein A	2438	2532	1897	2044	190.747	181.411	180.947	177.723	179.567	185.847	2140.45	2289.22	2214.84	0.935012	0.622231
chromosome	LBUCD034_1048	recA	recombinase A (EC 3.6.3.8)	20570	20418	16748	18654	669.163	608.255	664.235	674.385	641.32	666.699	18400.3	19755.6	19077.9	0.931397	0.528771
chromosome	LBUCD034_1049		phosphodiesterase	54710	52556	48205	50014	1283.33	1128.93	1378.55	1303.77	1216.35	1330.94	48411.4	54716.9	51564.2	0.884763	0.343346
chromosome	LBUCD034_1050		metallophosphoesterase	1679	1795	1270	1760	78.3224	76.6787	72.2271	91.2402	83.9594	75.2747	1680.65	1554.92	1617.78	1.08086	0.713276
chromosome	LBUCD034_1051	muts1	DNA mismatch repair protein mutS	8571	9060	6625	7535	122.773	118.843	115.696	119.948	119.395	119.234	7775.06	8021.8	7898.43	0.96924	0.804337
chromosome	LBUCD034_1052	mutL	DNA mismatch repair protein mutL	8191	9070	6468	6843	157.229	159.433	151.365	145.976	152.704	154.297	7416.03	7747.32	7581.67	0.957238	0.763383
chromosome	LBUCD034_1053	ruvA	Holliday junction DNA helicase RuvA	3899	4086	3175	3010	240.993	231.273	239.252	206.755	219.014	240.123	3302.71	3744.89	3523.8	0.881923	0.328039
chromosome	LBUCD034_1054	ruvB	Holliday junction DNA helicase RuvB	6931	7239	5447	5543	249.795	238.913	239.335	222.009	230.461	244.565	5961.67	6540.11	6250.89	0.911555	0.453832
chromosome	LBUCD034_1055	queA	S-adenosylmethionine:tRNA-ribosyltransferase-isomerase (EC 5.-.-.-)	6924	7166	5445	5270	246.666	233.778	236.489	208.641	221.21	241.577	5787.59	6535.58	6161.58	0.88555	0.317738
chromosome	LBUCD034_1056	tgt	queuine tRNA-ribosyltransferase (EC 2.4.2.29)	6924	7197	5631	5357	224.654	213.837	222.742	193.159	203.498	223.698	5846.32	6646	6246.16	0.879675	0.290745
chromosome	LBUCD034_1057		Preprotein translocase subunit YajC	30781	28858	26085	26801	2797.85	2402.06	2890.64	2707.27	2554.66	2844.25	26235.2	30169.7	28202.5	0.869586	0.183017
chromosome	LBUCD034_1058	dinP	DNA-damage-inducible protein P (EC 2.7.7.7)	2255	2918	1771	2014	76.7929	90.9986	73.5282	76.2206	83.6096	75.1606	2287.45	2127.12	2207.28	1.07537	0.569412
chromosome	LBUCD034_1059		exopolyphosphatase	5843	7220	4637	5594	228.576	258.646	221.153	243.195	250.921	224.864	5980.43	5540.21	5760.32	1.07946	0.543103
chromosome	LBUCD034_1060	helY	ATP-dependent RNA helicase (EC 3.6.1.-)	8357	9294	6770	6905	227.549	231.741	224.737	208.943	220.342	226.143	7543.02	8005.8	7774.41	0.942194	0.673811
chromosome	LBUCD034_1061	alaS	Alanyl-tRNA synthetase (EC 6.1.1.7)	27529	21477	21259	16793	386.274	275.965	363.671	261.862	268.913	374.973	17869.9	25753.4	21811.6	0.693886	9.31696e-05
chromosome	LBUCD034_1062		hypothetical protein	6338	7268	5152	5815	833.5	875.272	826.019	849.848	862.56	829.759	6116.67	6082.09	6099.38	1.00569	0.972035
chromosome	LBUCD034_1063		putative holliday junction resolvase	12635	13746	9859	11272	1099.94	1095.83	1046.37	1090.52	1093.17	1073.16	11712.3	11880.4	11796.4	0.985852	0.910183
chromosome	LBUCD034_1064		hypothetical protein	17346	20481	14569	17420	1967.22	2127.06	2014.4	2195.54	2161.3	1990.81	17779.1	16924	17351.5	1.05053	0.710324
chromosome	LBUCD034_1065		hypothetical protein	1335	1510	1149	1220	203.74	211.032	213.785	206.916	208.974	208.763	1277.03	1318.98	1298.01	0.968198	0.871585
chromosome	LBUCD034_1066	cvpA	colicin V production protein	2269	2365	1838	1852	162.132	154.754	160.118	147.067	150.91	161.125	1969.26	2173.58	2071.42	0.906	0.470127
chromosome	LBUCD034_1067	muts3	DNA mismatch repair protein MutS	12401	13165	9978	9743	194.295	188.886	190.594	169.643	179.264	192.444	10664.8	11839.5	11252.1	0.900784	0.395361
chromosome	LBUCD034_1068	trxa3	thioredoxin	10482	16425	9474	12512	1245.93	1787.84	1372.91	1652.77	1720.3	1309.42	13492.7	10624.8	12058.8	1.26993	0.0126914
chromosome	LBUCD034_1070		hypothetical protein	2671	2824	2158	3438	190.857	184.788	187.995	273.01	228.899	189.426	2995.3	2555.32	2775.31	1.17218	0.699613
chromosome	LBUCD034_1071	murI	glutamate racemase (EC 5.1.1.3)	5866	6885	4695	5059	258.979	278.357	252.708	248.214	263.285	255.844	5558.36	5585.62	5571.99	0.995119	1
chromosome	LBUCD034_1072	xtp1	putative deoxyribonucleotide triphosphate pyrophosphatase (EC 3.6.1.15)	4472	4954	3347	3759	276.409	280.403	252.213	258.203	269.303	264.311	4061.83	4120.35	4091.09	0.985797	0.920647
chromosome	LBUCD034_1073		putative metallophosphoesterase	3902	4211	2960	3339	280.44	277.149	259.361	266.69	271.919	269.901	3528.11	3618.69	3573.4	0.974969	0.855328
chromosome	LBUCD034_1074		CBS domain-containing protein	5174	5375	4561	4452	359.325	341.833	386.173	343.601	342.717	372.749	4603.1	5175.95	4889.52	0.889324	0.349333
chromosome	LBUCD034_1075		Small-conductance mechanosensitive channel	4382	5029	3909	4959	184.249	193.638	200.383	231.721	212.68	192.316	4723.35	4411.06	4567.2	1.0708	0.743057
chromosome	LBUCD034_1076		hypothetical protein	6137	9199	5130	6738	545.786	749.172	556.218	665.941	707.556	551.002	7415.3	5973.14	6694.22	1.24144	0.0325166
chromosome	LBUCD034_1077		hypothetical protein	8493	12279	6746	9899	677.346	896.783	655.929	877.362	887.072	666.637	10373.1	8056.43	9214.78	1.28756	0.0120775
chromosome	LBUCD034_1078	pepQ	Xaa-Pro dipeptidase (EC 3.4.13.9)	8751	11139	7245	7795	294.763	343.586	297.519	291.789	317.688	296.141	8788.07	8475.74	8631.91	1.03685	0.744157
chromosome	LBUCD034_1079	ccpA	catabolite control protein A	17781	25335	14008	17552	658.098	858.678	632.08	721.937	790.308	645.089	19894.9	16798.4	18346.7	1.18433	0.0934661
chromosome	LBUCD034_1080		hypothetical protein	56460	59118	46726	45401	2860.44	2742.75	2886.1	2556.2	2649.47	2873.27	48756.6	54673.7	51715.2	0.891775	0.33055
chromosome	LBUCD034_1081	comGA	type II secretion system protein E	41	51	31	33	1.5643	1.78189	1.44198	1.39923	1.59056	1.50314	38.8245	37.9626	38.3935	1.0227	0.982444
chromosome	LBUCD034_1082	comGB	type II secretory pathway/competence component protein	78	42	35	32	2.72378	1.34308	1.49007	1.24184	1.29246	2.10693	34.5051	57.988	46.2465	0.595038	0.282365
chromosome	LBUCD034_1083	comGC	putative competence protein ComGC	28	22	22	22	3.29648	2.37186	3.15773	2.87841	2.62514	3.2271	20.8236	26.418	23.6208	0.788238	0.752647
chromosome	LBUCD034_1084		hypothetical protein	68	79	68	63	5.53027	5.88355	6.74229	5.69398	5.78877	6.13628	66.3771	72.8084	69.5928	0.911669	0.876033
chromosome	LBUCD034_1085		hypothetical protein	60	54	49	53	11.963	9.85957	11.911	11.7437	10.8016	11.937	50.5877	57.7124	54.15	0.876547	0.786958
chromosome	LBUCD034_1086		hypothetical protein	129	127	95	104	17.7186	15.9741	15.9083	15.8749	15.9245	16.8134	108.136	117.937	113.037	0.916895	0.805739
chromosome	LBUCD034_1087		adenine site-specific DNA-methyltransferase (EC 2.1.1.72)	25006	21830	20123	17577	917.266	733.297	899.922	716.53	724.913	908.594	18430.3	23875.4	21152.8	0.771936	0.00803286
chromosome	LBUCD034_1088	ackA1	Acetate kinase (EC 2.7.2.1)	46966	41450	37985	32322	1451.46	1173.06	1431.18	1110.09	1141.57	1441.32	34442.2	44955.4	39698.8	0.766142	0.00613487
chromosome	LBUCD034_1089		amino acid permease	17973	13371	14238	10017	482.996	329.05	466.48	299.157	314.104	474.738	10895.5	17026.6	13961	0.63991	1.79151e-06
chromosome	LBUCD034_1090		putative phosphoesterase	2502	2968	1983	2891	152.36	165.51	147.221	195.646	180.578	149.791	2768.88	2370.81	2569.84	1.1679	0.325696
chromosome	LBUCD034_1091		5'-nucleotidase	7154	8085	5715	7234	191.007	197.676	186.028	214.643	206.16	188.517	7205.98	6805.59	7005.79	1.05883	0.703785
chromosome	LBUCD034_1092		hypothetical protein	4300	4550	3373	3992	251.923	244.11	240.922	259.913	252.011	246.422	4013.8	4053.74	4033.77	0.990149	0.919359
chromosome	LBUCD034_1093		HAD family sugar phosphatase	5082	5160	3874	4695	243.498	226.405	226.299	249.997	238.201	234.899	4640	4724.21	4682.11	0.982175	0.855328
chromosome	LBUCD034_1094		putative membrane protein	2839	2631	2097	2392	167.919	142.505	151.215	157.23	149.867	159.567	2364.86	2599.25	2482.06	0.909824	0.417856
chromosome	LBUCD034_1095		stress-responsive transcription regulator	872	1318	555	1395	171.103	236.827	132.768	304.196	270.511	151.936	1287.94	745.47	1016.71	1.72769	0.0325166
chromosome	LBUCD034_1096		hypothetical protein	7911	6477	6497	6528	1164.22	872.872	1165.67	1067.63	970.25	1164.94	6157.44	7630.96	6894.2	0.806902	0.0850632
chromosome	LBUCD034_1097	mvaS	hydroxymethylglutaryl-CoA synthase (EC 2.3.3.10)	3413	3404	2738	2943	108.46	99.0594	106.078	103.935	101.497	107.269	2980	3253.62	3116.81	0.915903	0.477627
chromosome	LBUCD034_1098	lexa3	LexA repressor (EC 3.4.21.88)	5750	8208	4848	5481	333.71	436.228	343.024	353.508	394.868	338.367	6337.66	5621.11	5979.39	1.12748	0.355987
chromosome	LBUCD034_1099		hypothetical protein	1852	2151	1573	1816	240.99	256.314	249.544	262.61	259.462	245.267	1860.14	1817.33	1838.73	1.02356	0.887975
chromosome	LBUCD034_1100		hypothetical protein	18455	22558	19397	21538	3041.82	3404.83	3897.76	3945.15	3674.99	3469.79	20816.4	20319.2	20567.8	1.02447	0.915141
chromosome	LBUCD034_1101	plsC	1-acyl-sn-glycerol-3-phosphate acyltransferase (EC 2.3.1.51)	3484	3468	2991	3058	205.088	186.946	214.654	200.05	193.498	209.871	3067.35	3437.68	3252.52	0.892271	0.358525
chromosome	LBUCD034_1102		putative methyltransferase	1390	1545	1176	1533	68.4577	69.6804	70.6115	83.905	76.7927	69.5346	1456.09	1361.25	1408.67	1.06967	0.750984
chromosome	LBUCD034_1103		putative endonuclease	519	502	395	471	70.5029	62.448	65.4181	71.1048	66.7764	67.9605	458.885	482.085	470.485	0.951876	0.772937
chromosome	LBUCD034_1104	ldhD2	D-lactate dehydrogenase (EC 1.1.1.28)	190257	176616	166959	170411	7062.81	6004.01	7556.27	7030.28	6517.15	7309.54	163915	189879	176897	0.863259	0.256818
chromosome	LBUCD034_1105		HAD superfamily hydrolase	2588	2528	2250	1733	131.656	117.768	139.546	97.9742	107.871	135.601	1975.52	2570.34	2272.93	0.768581	0.0260963
chromosome	LBUCD034_1106	rpsB	30S ribosomal protein S2	69330	56398	58418	52171	2965.54	2209.13	3046.43	2479.99	2344.56	3005.99	51163.5	67754.4	59459	0.755132	0.00278524
chromosome	LBUCD034_1107	tsf	elongation factor Ts	51777	44458	44019	38062	2191.97	1723.55	2271.95	1790.72	1757.13	2231.96	38723.4	50832.6	44778	0.761783	0.00472219
chromosome	LBUCD034_1108	pyrH	Uridylate kinase (EC 2.7.4.22)	14834	16896	12229	12634	760.891	793.639	764.744	720.183	756.911	762.817	13755.4	14336.4	14045.9	0.959468	0.791797
chromosome	LBUCD034_1109	frr	ribosome-recycling factor	13828	16048	10718	12960	909.249	966.316	859.207	947.036	956.676	884.228	13569	12959.5	13264.2	1.04703	0.748858
chromosome	LBUCD034_1110		hypothetical protein	13713	16687	11213	13069	1115.24	1242.77	1111.78	1181.19	1211.98	1113.51	13895.6	13198.5	13547	1.05281	0.677042
chromosome	LBUCD034_1111	uppS	di-trans-poly-cis-decaprenylcistransferase (EC 2.5.1.31)	12397	12486	9561	10158	596.3	549.979	560.676	542.993	546.486	578.488	10596.4	11590	11093.2	0.914268	0.437853
chromosome	LBUCD034_1112	cdsA	phosphatidate cytidylyltransferase (EC 2.7.7.41)	11078	10756	8676	8114	520.699	462.968	497.171	423.837	443.402	508.935	8794.04	10435.4	9614.7	0.842715	0.115925
chromosome	LBUCD034_1113		zinc-dependent protease	14492	13300	11013	10252	421.522	354.257	390.534	331.39	342.823	406.028	10988.9	13451.4	12220.1	0.816933	0.0490095
chromosome	LBUCD034_1114	proS	Prolyl-tRNA synthetase (EC 6.1.1.15)	24858	22543	19456	18397	539.104	447.706	514.424	443.396	445.551	526.764	19161.3	23408.8	21285	0.818552	0.0471593
chromosome	LBUCD034_1115	polC	DNA polymerase III PolC (EC 2.7.7.7)	27498	28810	22332	25662	236.059	226.484	233.726	244.82	235.652	234.892	25617.1	26375.6	25996.3	0.971242	0.806226
chromosome	LBUCD034_1116		hypothetical protein	3070	2742	2441	2469	240.194	196.456	232.837	214.676	205.566	236.516	2452.08	2913.67	2682.88	0.841578	0.127101
chromosome	LBUCD034_1117	nusA	transcription elongation protein nusA	8304	7835	6690	6310	257.274	222.291	252.694	217.258	219.775	254.984	6615.56	7933.02	7274.29	0.833927	0.0904077
chromosome	LBUCD034_1118		hypothetical protein	2833	2828	2354	1986	350.209	320.137	354.771	272.834	296.485	352.49	2234.8	2748.96	2491.88	0.812963	0.0862642
chromosome	LBUCD034_1119	ylxQ	50S ribosomal protein L7AE	3752	3623	3150	2710	389.76	344.649	398.938	312.854	328.752	394.349	2950.03	3659.93	3304.98	0.806034	0.059296
chromosome	LBUCD034_1120	infB	translation initiation factor IF-2	33101	32876	26647	26523	476.353	433.253	467.517	424.179	428.716	471.935	27783.3	31610.1	29696.7	0.878936	0.241819
chromosome	LBUCD034_1121	rbfA	Ribosome-binding factor A	8181	7858	6796	6332	857.049	753.852	867.987	737.188	745.52	862.518	6636.8	7937.27	7287.04	0.836157	0.100718
chromosome	LBUCD034_1122	truB	tRNA pseudouridine synthase B (EC 5.4.99.12)	2547	2867	2088	2357	104.256	107.467	104.2	107.219	107.343	104.228	2445.99	2454.61	2450.3	0.996488	0.987039
chromosome	LBUCD034_1123	ribf1	FAD synthetase (EC 2.7.7.2)	3628	3766	2811	3106	140.591	133.643	132.804	133.761	133.702	136.698	3218.18	3399.52	3308.85	0.946658	0.672402
chromosome	LBUCD034_1124	hrcA	heat-inducible transcription repressor	28951	25782	24012	23658	1034.35	843.522	1045.91	939.337	891.429	1040.13	23288.5	28066.1	25677.3	0.829774	0.0622148
chromosome	LBUCD034_1125	grpE	heat-induced co-chaperone	25447	23116	21260	19592	1549.61	1289.06	1578.37	1325.87	1307.47	1563.99	20030.2	24760.7	22395.5	0.808948	0.0355801
chromosome	LBUCD034_1126	dnaK	chaperone protein dnaK	107676	94778	87409	79339	2133.12	1719.41	2111.12	1746.71	1733.06	2122.12	81606	103258	92432.1	0.79031	0.0155766
chromosome	LBUCD034_1127	dnaJ	chaperone protein dnaJ	21828	23480	17494	17974	704.525	693.993	688.387	644.711	669.352	696.456	19334.3	20798.6	20066.4	0.929599	0.568336
chromosome	LBUCD034_1128	lepA	GTP-binding protein lepA	12719	14499	10497	10654	256.492	267.752	258.076	238.765	253.259	257.284	11705.4	12299.3	12002.3	0.951717	0.751024
chromosome	LBUCD034_1129		hypothetical protein	2174	2943	1809	2374	181.585	225.105	184.212	220.363	222.734	182.899	2486.96	2111.04	2299	1.17807	0.171041
chromosome	LBUCD034_1130		hypothetical protein	1030	1746	921	1195	96.4594	149.736	105.154	124.369	137.053	100.807	1363.41	1038.12	1200.77	1.31334	0.0224715
chromosome	LBUCD034_1131		hypothetical protein	4022	3820	3248	3545	436.132	379.328	429.391	427.199	403.264	432.762	3471.39	3846.91	3659.15	0.902384	0.376309
chromosome	LBUCD034_1132	prmA	ribosomal protein L11 methyltransferase	3415	3822	2673	3444	131.512	134.785	125.498	147.393	141.089	128.505	3419.22	3215.98	3317.6	1.06319	0.703785
chromosome	LBUCD034_1133		putative RNA methyltransferase	2359	2617	1835	2222	118.063	119.94	111.965	123.585	121.762	115.014	2269.72	2214.73	2242.23	1.02483	0.90556
chromosome	LBUCD034_1134	relA	putative GTP pyrophosphokinase (EC 2.7.6.5)	13907	17682	10938	13806	231.38	269.401	221.866	255.269	262.335	226.623	14702	13127.8	13914.9	1.11991	0.32661
chromosome	LBUCD034_1135	dtd	D-tyrosyl-tRNA(Tyr) deacylase (EC 3.1.-.-)	3854	4282	2825	3288	319.747	325.324	285.742	303.155	314.24	302.745	3531.27	3515.64	3523.46	1.00444	0.997717
chromosome	LBUCD034_1136		P-Ser-HPr phosphatase	1474	1662	1188	1362	85.1461	87.9171	83.6652	87.4345	87.6758	84.4056	1415.66	1408.44	1412.05	1.00512	0.986468
chromosome	LBUCD034_1137		putative N-acetylmuramoyl-L-alanine amidase	2631	2018	1997	2111	115.743	81.2963	107.106	103.205	92.2507	111.425	1958.91	2440.66	2199.79	0.802616	0.137918
chromosome	LBUCD034_1138	hisS	Histidyl-tRNA synthetase (EC 6.1.1.21)	13397	10871	10526	7532	379.841	282.253	363.847	237.325	259.789	371.844	8537.02	12639.9	10588.5	0.675402	4.65593e-05
chromosome	LBUCD034_1139	aspS	Aspartyl-tRNA synthetase (EC 6.1.1.12)	26074	21013	20681	15169	540.807	399.115	522.959	349.647	374.381	531.883	16821.8	24716.1	20769	0.680601	4.74009e-05
chromosome	LBUCD034_1140		putative membrane protein	1598	1664	1271	1254	67.6511	64.5099	65.6001	58.9976	61.7537	66.6256	1359.81	1516.87	1438.34	0.896457	0.448914
chromosome	LBUCD034_1141	tagB	teichoic acid biosynthesis protein	8599	6084	6746	4434	276.82	179.355	264.763	158.629	168.992	270.792	4892.57	8106.99	6499.78	0.6035	1.19129e-07
chromosome	LBUCD034_1142	tagG	teichoic acid translocation permease protein	7916	5410	6265	3861	362.429	226.824	349.703	196.452	211.638	356.066	4307.63	7495.62	5901.62	0.574686	7.03343e-09
chromosome	LBUCD034_1143	tagf1	teichoic acid biosynthesis protein	2705	2089	2115	1635	87.7654	62.0682	83.6619	58.9538	60.511	85.7136	1738.99	2546.01	2142.5	0.683023	0.00034969
chromosome	LBUCD034_1144	nfo	K01151 deoxyribonuclease IV (EC 3.1.21.2)	2318	1946	1884	1525	93.3375	71.7564	92.4878	68.2418	69.9991	92.9127	1620.96	2224.26	1922.61	0.728762	0.00465358
chromosome	LBUCD034_1145		hypothetical protein	1472	2395	1213	2054	66.4107	98.9489	66.7194	102.984	100.966	66.5651	2087.94	1422.33	1755.13	1.46797	0.000509338
chromosome	LBUCD034_1146	rpsU	30S ribosomal protein S21	47961	58630	50488	58539	9263.8	10370.4	11889.1	12565.6	11468	10576.5	55447.2	52852.6	54149.9	1.04909	0.863252
chromosome	LBUCD034_1147		hypothetical protein	4799	5760	3907	4110	395.495	434.698	392.549	376.418	405.558	394.022	4585.9	4608.8	4597.35	0.995031	0.994631
chromosome	LBUCD034_1148	phoH	PhoH-like protein	10078	11922	8125	9018	386.901	419.13	380.285	384.746	401.938	383.593	9760.16	9631.21	9695.69	1.01339	0.914241
chromosome	LBUCD034_1149		putative metall-dependent hydrolase	6002	6725	4884	4783	457.996	469.93	454.363	405.606	437.768	456.18	5346.02	5762.7	5554.36	0.927694	0.598387
chromosome	LBUCD034_1150	dgka5	Diacylglycerol kinase (EC 2.7.1.107)	3498	3923	2879	2954	317.952	326.539	319.04	298.395	312.467	318.496	3204.59	3377.87	3291.23	0.948701	0.742479
chromosome	LBUCD034_1151	era	GTP-binding protein era	10402	11316	8403	8529	427.2	425.581	420.736	389.27	407.426	423.968	9247.98	9950.81	9599.4	0.929369	0.580114
chromosome	LBUCD034_1152	recO	DNA repair protein recO	5347	5130	4030	3839	260.23	228.633	239.119	207.637	218.135	249.674	4178.03	4943.24	4560.63	0.8452	0.133622
chromosome	LBUCD034_1153	glyQ	glycyl-tRNA synthetase subunit alpha (EC 6.1.1.14)	8881	6274	6499	4907	355.291	229.849	316.979	218.161	224.005	336.135	5220.96	8094.89	6657.92	0.64497	3.3893e-06
chromosome	LBUCD034_1154	glyS	glycyl-tRNA synthetase subunit beta (EC 6.1.1.14)	18964	14594	14541	11231	337.794	238.051	315.774	222.32	230.186	326.784	12048.4	17679.2	14863.8	0.681498	4.49486e-05
chromosome	LBUCD034_1155	dnaG	DNA primase (EC 2.7.7.-)	15962	17208	12813	14945	324.005	319.867	317.085	337.13	328.499	320.545	15100	15221.3	15160.6	0.992033	0.93467
chromosome	LBUCD034_1156	rpoD	RNA polymerase factor sigma-70 (EC 2.7.7.6)	17593	20076	14702	17682	524.05	547.627	533.913	585.332	566.48	528.982	17745.9	17120.8	17433.3	1.03651	0.809291
chromosome	LBUCD034_1157		putative S-adenosyl-L-methionine-dependent methyltransferase	3580	4269	2912	3266	188.32	205.643	186.752	190.927	198.285	187.536	3514.24	3436.58	3475.41	1.0226	0.869829
chromosome	LBUCD034_1158		hypothetical protein	6395	6945	5048	4865	212.51	211.342	204.512	179.663	195.502	208.511	5481.82	6047.54	5764.68	0.906455	0.452304
chromosome	LBUCD034_1159	pept3	peptidase T (EC 3.4.11.4)	12257	13199	9948	9664	366.873	361.782	363.018	321.459	341.621	364.945	10637.7	11752.9	11195.3	0.905106	0.428201
chromosome	LBUCD034_1160	clpB	chaperone protein clpB	17167	18250	13459	12832	243.645	237.192	232.882	202.393	219.793	238.264	14430.2	16179.6	15304.9	0.891873	0.348653
chromosome	LBUCD034_1161		putative lysophospholipase	6820	6824	5018	4522	286.76	262.753	257.232	211.301	237.027	271.996	5250.76	6232.47	5741.62	0.842484	0.219071
chromosome	LBUCD034_1162		hypothetical protein	22826	27136	23979	23040	3865.34	4208.03	4950.51	4335.9	4271.96	4407.93	23535	25124.6	24329.8	0.936731	0.828514
chromosome	LBUCD034_1163	dnaE	DNA polymerase III subunit alpha (EC 2.7.7.7)	13393	15292	10453	11092	148.352	155.116	141.162	136.542	145.829	144.757	12269.7	12594.7	12432.2	0.974195	0.877171
chromosome	LBUCD034_1164	pyk	Pyruvate kinase (EC 2.7.1.40)	125812	131689	102200	104184	2654.03	2543.95	2628.42	2442.43	2493.19	2641.23	110210	120691	115450	0.913157	0.440851
chromosome	LBUCD034_1165		hypothetical protein	6210	7344	5050	6200	267.48	289.672	265.187	296.776	293.224	266.333	6350.81	5960.47	6155.64	1.06549	0.637438
chromosome	LBUCD034_1166		tyrosine recombinase xerD	5157	5161	3840	3975	214.646	196.713	194.857	183.865	190.289	204.751	4262.49	4739.81	4501.15	0.899295	0.376052
chromosome	LBUCD034_1167		hypothetical protein	2407	2423	1858	1649	245.908	226.686	231.421	187.221	206.953	238.664	1887.15	2251.28	2069.22	0.838258	0.16311
chromosome	LBUCD034_1168	scpA	segregation and condensation protein A	4002	3803	2949	2792	194.771	169.492	174.978	151.008	160.25	184.874	3068.96	3659.86	3364.41	0.838545	0.123709
chromosome	LBUCD034_1169	scpB	segregation and condensation protein B	2619	2589	1984	1821	166.884	151.073	154.128	128.952	140.012	160.506	2047.43	2427.22	2237.32	0.843529	0.168594
chromosome	LBUCD034_1170	rluB	pseudouridylate synthase (EC 5.4.99.-)	4142	4098	3323	3034	210.71	190.907	206.094	171.525	181.216	208.402	3320.37	3948.68	3634.52	0.84088	0.138177
chromosome	LBUCD034_1171		putative membrane protein	1949	2563	1508	2291	123.554	148.789	116.549	161.402	155.096	120.052	2283.18	1825.01	2054.09	1.25105	0.0648445
chromosome	LBUCD034_1172		hypothetical protein	2081	1772	1503	1631	72.875	56.8257	64.1692	63.4744	60.1501	68.5221	1603.24	1885.01	1744.13	0.850517	0.160259
chromosome	LBUCD034_1173	recq1	ATP-dependent DNA helicase (EC 3.6.1.-)	2244	1833	1613	1527	57.0779	42.6955	50.0196	43.164	42.9298	53.5487	1574.36	2028.08	1801.22	0.776284	0.0234486
chromosome	LBUCD034_1174		hypothetical protein	3197	3195	2532	3012	352.863	322.93	340.712	369.451	346.19	346.787	2928.1	3028.28	2978.19	0.966919	0.771833
chromosome	LBUCD034_1176	cmk	Cytidylate kinase (EC 2.7.4.14)	6744	7117	5363	5857	368.884	356.488	357.636	356.03	356.259	363.26	6075.05	6401.03	6238.04	0.949074	0.685589
chromosome	LBUCD034_1177	rpsA	30S ribosomal protein S1	107917	112412	88120	97261	3199.15	3051.63	3184.79	3204.22	3127.93	3191.97	98448.2	103795	101122	0.948485	0.655615
chromosome	LBUCD034_1178	engA	GTP-binding protein	8954	8482	7046	6175	253.87	220.226	243.556	194.567	207.396	248.713	6817.48	8454.45	7635.96	0.806378	0.0432889
chromosome	LBUCD034_1179		DNA-binding protein HU	273506	377803	249169	362138	36750.2	46487.2	40817.7	54076.1	50281.7	38784	349379	278398	313888	1.25496	0.128097
chromosome	LBUCD034_1180		tetratricopeptide repeat containing protein	3799	6124	3005	3787	112.35	165.85	108.345	124.462	145.156	110.348	4569.81	3596.27	4083.04	1.27071	0.200569
chromosome	LBUCD034_1181		hypothetical protein	1252	1069	1011	885	52.1109	40.7453	51.3023	40.9361	40.8407	51.7066	915.255	1197.46	1056.36	0.764331	0.0342372
chromosome	LBUCD034_1182		tRNA nucleotidyltransferase (EC 2.7.7.72)	4176	4739	3503	3752	129.706	134.791	132.648	129.509	132.15	131.177	3967.51	4071.76	4019.63	0.974397	0.884558
chromosome	LBUCD034_1183		putative ABC transporter ATP-binding protein	11316	11863	9166	10127	218.914	210.16	216.183	217.72	213.94	217.548	10317.4	10839.8	10578.6	0.951809	0.692671
chromosome	LBUCD034_1184	thyA	Thymidylate synthase (EC 2.1.1.45)	7421	8299	6013	6120	289.391	296.362	285.874	265.223	280.793	287.632	6711.45	7109.88	6910.66	0.943962	0.69313
chromosome	LBUCD034_1185	dfrA	Dihydrofolate reductase (EC 1.5.1.3)	4359	4767	3493	3323	332.624	333.109	324.957	281.796	307.452	328.79	3754.13	4153.12	3953.62	0.903929	0.454261
chromosome	LBUCD034_1186		hypothetical protein	10785	11388	8737	9104	471.102	455.53	465.284	441.942	448.736	468.193	9580.16	10331.8	9955.99	0.92725	0.550271
chromosome	LBUCD034_1187		SGNH superfamily hydrolase	3965	4187	3062	3103	158.623	153.391	149.344	137.957	145.674	153.984	3394.11	3709.29	3551.7	0.915028	0.499096
chromosome	LBUCD034_1188		hypothetical protein	2571	2828	2177	2122	154.282	155.406	159.27	141.513	148.46	156.776	2306.19	2518.9	2412.55	0.915557	0.55227
chromosome	LBUCD034_1189		hypothetical protein	1204	1441	1045	1144	203.885	223.459	215.742	215.289	219.374	209.814	1208.05	1194.74	1201.4	1.01114	0.929281
chromosome	LBUCD034_1190		GTP-binding protein	5310	5859	4322	4570	225.571	227.922	223.838	215.746	221.834	224.704	4869.1	5098.94	4984.02	0.954923	0.757529
chromosome	LBUCD034_1191	rnhB	Ribonuclease HII	3805	3971	3040	2927	182.312	174.235	177.581	155.856	165.045	179.947	3210.65	3619.91	3415.28	0.886944	0.35211
chromosome	LBUCD034_1192	dprA	DNA protecting protein	1225	1208	997	996	51.3328	46.3555	50.9349	46.3828	46.3691	51.1339	1032.12	1176.27	1104.2	0.877458	0.363735
chromosome	LBUCD034_1193	topA	DNA topoisomerase I (EC 5.99.1.2)	13900	15814	11425	11322	242.354	252.494	242.858	219.38	235.937	242.606	12610.5	13413.6	13012	0.940128	0.672401
chromosome	LBUCD034_1194		dipeptidase A	10236	19837	8059	13715	265.83	471.764	255.162	395.83	433.797	260.496	15562.8	9667.4	12615.1	1.60982	5.00986e-06
chromosome	LBUCD034_1195		putative dipeptidase (EC 3.4.13.-)	5593	6700	4680	4748	144.643	158.673	147.557	136.459	147.566	146.1	5317.11	5446.48	5381.79	0.976247	0.920001
chromosome	LBUCD034_1196	xylH	4-oxalocrotonate tautomerase (EC 5.3.2.-)	6338	7949	6381	9518	1243.63	1428.33	1526.48	2075.51	1751.92	1385.06	8347.55	6811.7	7579.63	1.22547	0.593767
chromosome	LBUCD034_1197	glpk3	Glycerol kinase (EC 2.7.1.30)	17720	19381	13207	13934	435.489	436.178	395.711	380.564	408.371	415.6	15485.5	16293.8	15889.6	0.950389	0.706273
chromosome	LBUCD034_1198		HAD superfamily hydrolase	5201	6847	4097	6207	232.948	280.832	223.717	308.953	294.893	228.332	6144.94	4913.37	5529.15	1.25066	0.0414169
chromosome	LBUCD034_1199		tRNA/rRNA methyltransferase	5147	5251	4205	4478	139.838	130.643	139.283	135.205	132.924	139.56	4564.46	4951.72	4758.09	0.921793	0.511148
chromosome	LBUCD034_1200		isopentenyl pyrophosphate isomerase (EC 5.3.3.2)	6053	4135	4950	3264	216.887	135.679	216.236	129.972	132.826	216.561	3456.7	5826.21	4641.45	0.593301	6.8926e-08
chromosome	LBUCD034_1201	mvaK	phosphomevalonate kinase (EC 2.7.4.2)	4865	3385	3696	2763	166.133	105.854	153.874	104.856	105.355	160.003	2877.5	4515.02	3696.26	0.637318	4.1849e-06
chromosome	LBUCD034_1202	mvaD	diphosphomevalonate decarboxylase (EC 4.1.1.33)	5412	4427	4333	3409	203.349	152.324	198.488	142.348	147.336	200.919	3655.92	5154.13	4405.02	0.709318	0.000674216
chromosome	LBUCD034_1203	mvk	Mevalonate kinase (EC 2.7.1.36)	5957	5028	4757	4115	225.887	174.596	219.916	173.409	174.002	222.902	4279.9	5665.84	4972.87	0.755387	0.00571614
chromosome	LBUCD034_1204	dinG	DNA-directed DNA polymerase III epsilon subunit	8481	9279	6591	6647	110.825	111.037	105.003	96.5281	103.782	107.914	7401.26	7958.68	7679.97	0.929961	0.590481
chromosome	LBUCD034_1205		hypothetical protein	3259	3377	2470	2856	238.385	226.204	220.268	232.162	229.183	229.327	2922.95	3021.05	2972	0.967527	0.793916
chromosome	LBUCD034_1206	aspB	aspartate aminotransferase (EC 2.6.1.1)	10571	10541	8385	8517	321.072	293.186	310.492	287.483	290.334	315.782	8914.93	10020.7	9467.84	0.889647	0.308236
chromosome	LBUCD034_1207	asnC	asparaginyl-tRNA synthetase (EC 6.1.1.22)	15333	14815	12253	11460	438.757	388.216	427.465	364.435	376.326	433.111	12261.7	14588.7	13425.2	0.840493	0.104431
chromosome	LBUCD034_1208	dnaD	DNA replication protein dnaD	9484	8671	7538	6850	490.54	410.702	475.336	393.742	402.222	482.938	7251.48	8999.36	8125.42	0.805777	0.0378136
chromosome	LBUCD034_1209		peptidoglycan glycosyltransferase (EC 2.4.1.129)	14096	12918	11349	11878	225.423	189.178	221.269	211.098	200.138	223.346	11681.4	13462	12571.7	0.86773	0.173483
chromosome	LBUCD034_1210	recU	holliday junction resolvase	4452	4682	4119	4415	275.173	265.007	310.387	303.263	284.135	292.78	4291.5	4569.12	4430.31	0.939239	0.715289
chromosome	LBUCD034_1211		hypothetical protein	1618	2081	1548	2104	104.719	123.337	122.146	151.332	137.335	113.433	1981.8	1690.86	1836.33	1.17207	0.466162
chromosome	LBUCD034_1212		Cell division initiation protein	18606	16673	16514	14934	1811.05	1486.16	1959.7	1615.44	1550.8	1885.38	14868.7	18679.7	16774.2	0.795978	0.0231014
chromosome	LBUCD034_1213		putative site-specific DNA-methyltransferase	7075	6318	5724	4775	225.994	184.81	222.911	169.505	177.157	224.452	5170.22	6773.25	5971.74	0.76333	0.00864951
chromosome	LBUCD034_1214		FAD dependent oxidoreductase	7495	6483	5764	5126	249.735	197.814	234.149	189.812	193.813	241.942	5424.04	6997.35	6210.7	0.775155	0.0119149
chromosome	LBUCD034_1215	esbB	putative ribonuclease HI	151	214	95	169	14.3587	18.6349	11.0134	17.8592	18.247	12.6861	178.936	128.432	153.684	1.39323	0.207165
chromosome	LBUCD034_1216	esbA	putative pore-forming protein	4064	3449	3090	2618	389.444	302.663	361.003	278.804	290.734	375.224	2828.37	3773.15	3300.76	0.749606	0.00600198
chromosome	LBUCD034_1217	fhs	formate--tetrahydrofolate ligase (EC 6.3.4.3)	10515	9068	7906	7209	234.628	185.292	215.075	178.766	182.029	224.852	7607.31	9709.67	8658.49	0.783477	0.0144054
chromosome	LBUCD034_1218	lspA	signal peptidase II (EC 3.4.23.36)	2933	2413	2215	1858	246.647	185.821	227.09	173.639	179.73	236.869	1992.65	2714.15	2353.4	0.73417	0.00413345
chromosome	LBUCD034_1219	rlud3	pseudouridine synthase D	5973	5105	4762	4346	243.686	190.726	236.858	197.045	193.886	240.272	4433.62	5676.44	5055.03	0.781057	0.0159381
chromosome	LBUCD034_1220	pyrR	uracil phosphoribosyltransferase (EC 2.4.2.9)	6114	7118	4967	6352	424.606	452.683	420.549	490.241	471.462	422.578	6335.31	5865.4	6100.35	1.08012	0.573406
chromosome	LBUCD034_1221	cara3	carbamoyl-phosphate synthase small subunit (EC 6.3.5.5)	8314	9192	6791	7783	282.351	285.867	281.174	293.741	289.804	281.762	7960.89	7997.75	7979.32	0.995391	0.97204
chromosome	LBUCD034_1222	carb3	carbamoyl-phosphate synthase large subunit (EC 6.3.5.5)	16282	16521	13370	12779	241.336	224.247	241.606	210.499	217.373	241.471	13673.4	15704.6	14689	0.870661	0.222179
chromosome	LBUCD034_1223		fibronectin binding protein	2215	2485	1811	2112	48.1219	49.439	47.9676	50.9919	50.2155	48.0448	2156.33	2131.79	2144.06	1.01151	0.959952
chromosome	LBUCD034_1224		transcriptional regulator, MarR family	3681	3305	2880	2610	329.737	271.112	314.525	259.825	265.468	322.131	2763.46	3465.77	3114.61	0.79736	0.0395177
chromosome	LBUCD034_1225		hypothetical protein	5851	5074	4849	4726	248.553	197.385	251.132	223.111	210.248	249.842	4620.02	5669.88	5144.95	0.814834	0.0489427
chromosome	LBUCD034_1226		putative membrane protein	1279	993	1026	1099	89.3261	63.5085	87.3607	85.299	74.4037	88.3434	995.545	1219.24	1107.39	0.816526	0.268476
chromosome	LBUCD034_1227	folB	Dihydroneopterin aldolase (EC 4.1.2.25)	189	203	163	191	19.969	19.6411	20.9964	22.4268	21.0339	20.4827	185.846	186.929	186.388	0.994207	0.986468
chromosome	LBUCD034_1228	folE	GTP cyclohydrolase I (EC 3.5.4.16)	808	892	670	718	28.2156	28.5245	28.5242	27.8638	28.1941	28.3699	752.969	783.21	768.089	0.961388	0.84758
chromosome	LBUCD034_1229	folc3	Folylpolyglutamate synthase (EC 6.3.2.17)	856	925	706	737	24.1041	23.8525	24.2372	23.0633	23.4579	24.1706	776.855	827.48	802.168	0.938821	0.733373
chromosome	LBUCD034_1230	folP	dihydropteroate synthase (EC 2.5.1.15)	741	759	583	598	32.2538	30.2538	30.938	28.9269	29.5903	31.5959	633.904	699.599	666.751	0.906097	0.568644
chromosome	LBUCD034_1231		hypothetical protein	358	404	302	319	29.3081	30.2873	30.142	29.0224	29.6548	29.725	337.78	350.07	343.925	0.964893	0.899709
chromosome	LBUCD034_1232		putative acetyltransferase	295	302	289	246	25.1498	23.5773	30.0381	23.307	23.4422	27.5939	256.456	312.298	284.377	0.821191	0.377325
chromosome	LBUCD034_1233	licd1	lipopolysaccharide biosynthesis protein	2714	4995	2212	4303	119.395	201.226	118.637	210.37	205.798	119.016	4364.67	2607.89	3486.28	1.67364	2.09186e-07
chromosome	LBUCD034_1234		tyrosine recombinase	11005	16774	8690	11665	371.698	518.814	357.833	437.848	478.331	364.766	13195.3	10408.9	11802.1	1.2677	0.0151891
chromosome	LBUCD034_1235	mutY	A/G-specific adenine glycosylase (EC 3.2.2.-)	976	1194	823	870	31.2567	35.0165	32.1332	30.9636	32.9901	31.695	960.083	954.184	957.134	1.00618	0.94383
chromosome	LBUCD034_1236	msrA	peptide-methionine (S)-S-oxide reductase (EC 1.8.4.11)	4076	6655	3422	5051	289.578	432.967	296.396	398.793	415.88	292.987	5457.19	3975.97	4716.58	1.37254	0.00137447
chromosome	LBUCD034_1237	msrB	peptide-methionine (R)-S-oxide reductase (EC 1.8.4.12)	1518	1776	1175	1291	131.225	140.593	123.835	124.025	132.309	127.53	1426.45	1421.71	1424.08	1.00333	0.978112
chromosome	LBUCD034_1238	ppa	putative manganese-dependent inorganic pyrophosphatase (EC 3.6.1.1)	26263	33074	21742	24488	1050.67	1211.67	1060.43	1088.71	1150.19	1055.55	26798.6	25436.2	26117.4	1.05356	0.644462
chromosome	LBUCD034_1239		lysR family transcriptional regulator	18596	22425	14767	16952	718.374	793.302	695.48	727.764	760.533	706.927	18353	17637.8	17995.4	1.04055	0.755684
chromosome	LBUCD034_1240	parC	DNA topoisomerase IV subunit A (EC 5.99.1.-)	17763	20298	13926	13739	270.089	282.63	258.153	232.158	257.394	264.121	15769.7	16741.2	16255.4	0.941972	0.696345
chromosome	LBUCD034_1241	parE	DNA topoisomerase IV subunit B (EC 5.99.1.-)	9639	10318	7401	7244	182.753	179.145	171.074	152.634	165.889	176.914	8152.69	8991.97	8572.33	0.906663	0.436174
chromosome	LBUCD034_1242		putative membrane protein	2775	3155	2348	2448	161.051	167.678	166.135	157.889	162.783	163.593	2615.18	2717.73	2666.46	0.962267	0.828514
chromosome	LBUCD034_1243	galM	putative aldose-1 epimerase (EC 5.1.3.3)	9323	10060	7403	6824	394.688	390.006	382.091	321.052	355.529	388.39	7823.45	8842.41	8332.93	0.884764	0.32874
chromosome	LBUCD034_1244	hslU	ATP-dependent protease ATP-binding subunit	13589	14875	11115	10616	356.654	357.513	355.656	309.642	333.577	356.155	11844	13081.2	12462.6	0.905423	0.438223
chromosome	LBUCD034_1245	hslV	ATP-dependent protease peptidase subunit	3620	3933	2796	2870	247.236	245.981	232.809	217.832	231.907	240.023	3164.71	3386.8	3275.76	0.934426	0.631495
chromosome	LBUCD034_1246		tyrosine recombinase	5864	6700	4807	5559	230.125	240.78	229.988	242.441	241.61	230.057	5742.82	5651.15	5696.98	1.01622	0.918893
chromosome	LBUCD034_1247	rplS	50S ribosomal protein L19	54510	42933	47679	40371	5568.93	4016.63	5938.6	4583.57	4300.1	5753.76	39292.5	54309.2	46800.8	0.723496	0.00071176
chromosome	LBUCD034_1248	trmD	tRNA-(guanine-N1)-methyltransferase	3223	2929	2532	2424	149.221	124.184	142.921	124.721	124.452	146.071	2507.3	3040.68	2773.99	0.824585	0.086737
chromosome	LBUCD034_1249	rimM	ribosome maturation factor	1983	1792	1713	1473	140.882	116.586	148.371	116.298	116.442	144.627	1528.73	1962.93	1745.83	0.7788	0.0352842
chromosome	LBUCD034_1250		hypothetical protein	28167	24360	24384	23712	4195.11	3322.42	4427.61	3924.73	3623.58	4311.36	22717.3	27912.9	25315.1	0.813864	0.0837028
chromosome	LBUCD034_1251	rpsP	30S ribosomal protein S16	11728	9223	9985	9661	1575.86	1134.85	1635.7	1442.63	1288.74	1605.78	8959.75	11522.6	10241.2	0.777584	0.0901435
chromosome	LBUCD034_1252	ffh	signal recognition particle protein	10195	8671	7963	6368	262.559	204.496	250.022	182.256	193.376	256.29	6998.47	9590.85	8294.66	0.729703	0.00143188
chromosome	LBUCD034_1253		hypothetical protein	2702	2275	2241	1704	292.996	225.908	296.264	205.345	215.627	294.63	1853.63	2619.38	2236.51	0.707657	0.00154688
chromosome	LBUCD034_1254	ftsY	signal recognition particle receptor FtsY	8766	7249	6780	5426	242.424	183.58	228.594	166.76	175.17	235.509	5904.47	8206.85	7055.66	0.719456	0.000828963
chromosome	LBUCD034_1255	smc	chromosome partition protein smc	14255	11245	11517	8328	148.832	107.514	146.599	96.6292	102.071	147.715	9112.54	13637.5	11375	0.668195	2.42886e-05
chromosome	LBUCD034_1256	rnc	ribonuclease III (EC 3.1.26.3)	5250	4963	4228	4188	282.171	244.271	277.044	250.149	247.21	279.608	4290.81	5014.51	4652.66	0.855679	0.162993
chromosome	LBUCD034_1257	acpP1	Acyl carrier protein	3903	4432	3543	3553	595.655	619.399	659.217	602.601	611	627.436	3733.62	3965.27	3849.44	0.941579	0.70403
chromosome	LBUCD034_1258	plsX	glycerol-3-phosphate acyltransferase PlsX (EC 2.3.1.15)	4663	4975	3759	4094	165.641	161.834	162.793	161.617	161.726	164.217	4246.53	4456.06	4351.29	0.952979	0.726194
chromosome	LBUCD034_1259	recG	ATP-dependent DNA helicase RecG (EC 3.6.1.-)	7225	6821	5710	5458	131.926	114.055	127.113	110.755	112.405	129.519	5740.81	6836.49	6288.65	0.839731	0.107568
chromosome	LBUCD034_1260		dihydroxyacetone kinase-like protein (EC 2.7.1.29)	27807	24703	21927	21642	593.686	482.978	570.746	513.497	498.237	582.216	21775.3	26282.5	24028.9	0.82851	0.0590939
chromosome	LBUCD034_1261		hypothetical protein	6320	5940	5467	5840	645.673	555.721	680.935	663.051	609.386	663.304	5569.89	6260.5	5915.2	0.889687	0.406032
chromosome	LBUCD034_1262	rpmB	50S ribosomal protein L28	45010	49213	46759	47725	8974.26	8985.54	11366.2	10574.8	9780.19	10170.2	45800.5	49231.1	47515.8	0.930316	0.806441
chromosome	LBUCD034_1263	thiN	Thiamine pyrophosphokinase (EC 2.7.6.2)	13094	11991	10648	8354	879.702	737.723	872.152	623.729	680.726	875.927	9440.71	12567.8	11004.3	0.751182	0.00473481
chromosome	LBUCD034_1264	rpe	ribulose-phosphate 3-epimerase (EC 5.1.3.1)	16207	14376	12585	10366	919.025	746.513	870.039	653.242	699.878	894.532	11502.4	15202.8	13352.6	0.756598	0.00498309
chromosome	LBUCD034_1265		ribosome biogenesis GTPase (EC 3.6.1.-)	15415	13367	11623	9705	641.606	509.487	589.799	448.909	479.198	615.702	10730	14253.9	12491.9	0.75278	0.00392009
chromosome	LBUCD034_1266	pknD	putative non-specific serine/threonine protein kinase (EC 2.7.11.1)	15922	17402	12592	11982	289.022	289.273	278.67	241.714	265.493	283.846	13626.5	15071	14348.7	0.904152	0.428201
chromosome	LBUCD034_1267	pppL	protein phosphatase 2C (EC 3.1.3.16)	5436	5959	4115	4000	268.795	269.829	248.069	219.806	244.818	258.432	4612.06	5036.16	4824.11	0.915788	0.55227
chromosome	LBUCD034_1268	sunL	ribosomal RNA small subunit methyltransferase B (EC 2.1.1.-)	8540	8958	6787	6121	237.769	228.394	230.376	189.391	208.892	234.073	6989.82	8103.19	7546.5	0.862601	0.213841
chromosome	LBUCD034_1269	fmt	Methionyl-tRNA formyltransferase (EC 2.1.2.9)	5341	5463	4149	3747	209.601	196.325	198.507	163.415	179.87	204.054	4270.13	5011.03	4640.58	0.852147	0.177943
chromosome	LBUCD034_1270	priA	primosomal protein N' (replication factor Y) (superfamily II helicase) (EC 3.6.1.-)	11463	12380	8943	9181	177.129	175.181	168.475	157.659	166.42	172.802	10038.8	10777.5	10408.2	0.931458	0.586208
chromosome	LBUCD034_1271	dfp	pantothenate metabolism flavoprotein Dfp (EC 6.3.2.5)	5436	6359	4254	4570	166.333	178.182	158.693	155.401	166.791	162.513	5079.9	5118.68	5099.29	0.992424	0.986575
chromosome	LBUCD034_1272	rpoZ	DNA-directed RNA polymerase, subunit omega (EC 2.7.7.6)	5262	6789	4190	6377	916.165	1082.44	889.401	1233.89	1158.17	902.783	6209.72	4997.68	5603.7	1.24252	0.0573581
chromosome	LBUCD034_1273	gmk1	Guanylate kinase (EC 2.7.4.8)	9755	11489	7416	12043	588.24	634.431	545.203	807.049	720.74	566.721	11165.5	9056.22	10110.8	1.23291	0.363339
chromosome	LBUCD034_1274		hypothetical protein	747	1048	719	842	90.5319	116.31	106.236	113.405	114.857	98.3838	883.83	783.199	833.514	1.12849	0.395361
chromosome	LBUCD034_1275	recN	DNA repair protein recN	10915	12009	8415	8974	237.551	239.34	223.279	217.049	228.194	230.415	9773.75	10202.7	9988.2	0.95796	0.761653
chromosome	LBUCD034_1276	argr3	Arginine repressor	2789	3080	2114	2367	225.34	227.885	208.236	212.533	220.209	216.788	2541.04	2585.49	2563.27	0.982808	0.912373
chromosome	LBUCD034_1277		hemolysin A	3136	3000	2252	2373	142.524	124.856	124.779	119.853	122.354	133.652	2510.46	2832.95	2671.71	0.886165	0.313766
chromosome	LBUCD034_1278	ispA	geranyltranstransferase (EC 2.5.1.10)	3529	3616	2611	2847	146.392	137.362	132.048	131.247	134.305	139.22	3018.99	3233.56	3126.27	0.933642	0.59114
chromosome	LBUCD034_1279	xseB	exodeoxyribonuclease VII, small subunit (EC 3.1.11.6)	1970	2117	1651	1782	273.626	269.269	279.576	275.066	272.168	276.601	1827.96	1919.92	1873.94	0.952098	0.753217
chromosome	LBUCD034_1280	xseA	exodeoxyribonuclease VII large subunit (EC 3.1.11.6)	6390	6877	4970	5397	176.321	173.771	167.194	165.498	169.635	171.757	5732.4	5998.85	5865.63	0.955584	0.742479
chromosome	LBUCD034_1281	folD	methylenetetrahydrofolate dehydrogenase (NADP+) / methenyltetrahydrofolate cyclohydrolase (EC 3.5.4.9)	3937	4052	3040	3675	168.403	158.718	158.532	174.694	166.706	163.467	3637.44	3682.88	3660.16	0.987663	0.893719
chromosome	LBUCD034_1282	nusB	transcription antitermination protein NusB	13748	13512	11753	13157	1231.52	1108.4	1283.55	1309.78	1209.09	1257.53	12603.2	13535.8	13069.5	0.931099	0.606447
chromosome	LBUCD034_1283		alkaline shock protein	12710	11869	10172	12824	1076.15	920.274	1050.02	1206.67	1063.47	1063.08	11735.6	12102	11918.8	0.969726	0.855599
chromosome	LBUCD034_1284	efp	translation elongation factor P	13783	12522	10470	12888	911.136	758.033	843.815	946.811	852.422	877.475	12044.6	12790.8	12417.7	0.941657	0.70205
chromosome	LBUCD034_1285	rpmA	50S ribosomal protein L27	46484	42482	41403	43100	5863.52	4907.21	6367.19	6041.86	5474.53	6115.36	40534.8	46754.6	43644.7	0.866971	0.392161
chromosome	LBUCD034_1286		ribosomal protein	28279	23962	22074	24204	3121.24	2421.93	2970.33	2968.85	2695.39	3045.79	22807.8	26595	24701.4	0.857596	0.253181
chromosome	LBUCD034_1287	rplU	50S ribosomal protein L21	30184	24642	26486	28132	3622.6	2708.29	3875.44	3752.17	3230.23	3749.02	25156.3	30123	27639.7	0.83512	0.421705
chromosome	LBUCD034_1290		hypothetical protein	7933	8907	6597	6467	544.811	560.164	552.352	493.571	526.867	548.582	7149.94	7700.82	7425.38	0.928464	0.598542
chromosome	LBUCD034_1291		hypothetical protein	13115	15764	10383	11927	516.321	568.32	498.351	521.82	545.07	507.336	12907	12420.5	12663.7	1.03917	0.7646
chromosome	LBUCD034_1292		hypothetical protein	11065	13296	8794	11318	465.249	511.952	450.797	528.861	520.407	458.023	11546.8	10499.2	11023	1.09977	0.443171
chromosome	LBUCD034_1293		oligopeptide ABC transporter, substrate binding protein	482	504	337	390	10.8928	10.4304	9.28506	9.79482	10.1126	10.0889	417.21	430.002	423.606	0.970252	0.877928
chromosome	LBUCD034_1294	glnA	Glutamine synthetase (EC 6.3.1.2)	29867	35205	23559	26519	824.128	889.574	792.54	813.202	851.388	808.334	28763.1	28234.1	28498.6	1.01874	0.886999
chromosome	LBUCD034_1295	glnR	glutamine synthetase repressor	8643	10402	6894	8282	779.875	859.513	758.39	830.489	845.001	769.133	8732.97	8215.85	8474.41	1.06294	0.634692
chromosome	LBUCD034_1296	miaA	tRNA delta(2)-isopentenylpyrophosphate transferase (EC 2.5.1.75)	3059	2871	2266	2069	121.591	104.503	109.81	91.3944	97.9487	115.7	2296.5	2804.53	2550.52	0.818854	0.0839165
chromosome	LBUCD034_1297	glpQ	Glycerophosphoryl diester phosphodiesterase (EC 3.1.4.46)	2742	2817	2105	2058	136.129	128.069	127.407	113.544	120.807	131.768	2267.96	2557.73	2412.84	0.886709	0.360222
chromosome	LBUCD034_1298		hypothetical protein	5627	10084	5455	8741	1178.98	1934.8	1393.43	2035.3	1985.05	1286.2	8839.84	5922.79	7381.31	1.49251	5.98178e-05
chromosome	LBUCD034_1299		rhodanese family protein	16555	15587	13815	13501	1472.3	1269.42	1497.88	1334.35	1301.88	1485.09	13658.6	16099	14878.8	0.848411	0.120043
chromosome	LBUCD034_1300	glcK	glucokinase (EC 2.7.1.2)	28499	28060	22876	25448	1036.17	934.253	1014.01	1028.24	981.246	1025.09	25188.5	27176.1	26182.3	0.926865	0.489846
chromosome	LBUCD034_1301		hypothetical protein	5953	5639	4680	5175	994.455	862.633	953.139	960.722	911.678	973.797	5093.92	5618.21	5356.07	0.906679	0.381806
chromosome	LBUCD034_1302		membrane-associated serine protease	4698	3898	3326	2819	262.786	199.667	226.815	175.236	187.451	244.8	3123.19	4215.7	3669.44	0.740847	0.00360646
chromosome	LBUCD034_1303		5-formyltetrahydrofolate cyclo-ligase (EC 6.3.3.2)	5543	4804	4075	3404	370.386	293.959	331.969	252.777	273.368	351.178	3812.24	5063.46	4437.85	0.752893	0.00592148
chromosome	LBUCD034_1304	rpmg3	50S ribosomal protein L33	24596	21250	22712	20922	6081.01	4811.11	6845.85	5748.47	5279.79	6463.43	19941.6	25216.8	22579.2	0.790806	0.127762
chromosome	LBUCD034_1305		Penicillin-binding protein 2B	19388	16729	15494	16105	350.395	276.866	341.389	323.463	300.164	345.892	15506.9	18447.2	16977.1	0.84061	0.0837028
chromosome	LBUCD034_1306		integral membrane protein	16941	15756	14192	14729	234.514	199.733	239.516	226.59	213.162	237.015	14374.4	16507	15440.7	0.87081	0.188949
chromosome	LBUCD034_1307		hypothetical protein	6267	11276	5351	9020	730.861	1204.22	760.801	1169.01	1186.62	745.831	9488.85	6166.36	7827.6	1.53881	4.43424e-06
chromosome	LBUCD034_1308	grea3	transcription elongation factor GreA	10055	10308	8409	9088	786.694	738.539	802.102	790.188	764.363	794.398	9116.42	9788.84	9452.63	0.931308	0.559015
chromosome	LBUCD034_1309	udk	Uridine kinase (EC 2.7.1.48)	7178	7005	5788	5944	394.368	352.437	387.693	362.924	357.68	391.031	6073.5	6860.38	6466.94	0.885301	0.286536
chromosome	LBUCD034_1310		aminodeoxychorismate lyase	12450	11214	9882	9488	411.509	339.426	398.213	348.516	343.971	404.861	9708.37	11805.8	10757.1	0.822337	0.0558577
chromosome	LBUCD034_1311	pheT	phenylalanyl-tRNA synthetase subunit beta (EC 6.1.1.20)	20534	17915	15976	14602	315.717	252.242	299.471	249.503	250.872	307.594	15218	19280.1	17249.1	0.789313	0.0162287
chromosome	LBUCD034_1312	pheS	phenylalanyl-tRNA synthetase subunit alpha (EC 6.1.1.20)	7505	6002	5657	5491	265.072	194.126	243.59	215.528	204.827	254.331	5412.84	6938.6	6175.72	0.780104	0.0111038
chromosome	LBUCD034_1313		transcriptional regulator, HxlR family	6977	9646	5650	8916	737.164	933.292	727.788	1046.9	990.094	732.476	8747.03	6682.57	7714.8	1.30893	0.00893434
chromosome	LBUCD034_1314		HD superfamily metal-dependent phosphohydrolase	8337	11735	6712	10827	609.824	786.054	598.56	880.118	833.086	604.192	10630.9	7961.82	9296.36	1.33523	0.00433776
chromosome	LBUCD034_1315	spoU	23S rRNA methyltransferase, TrmH family	2381	2637	1596	1781	111.914	113.504	91.4575	93.031	103.267	101.686	2046.67	2083.34	2065	0.982398	0.93228
chromosome	LBUCD034_1316	acyP	acylphosphatase (EC 3.6.1.7)	331	439	272	271	43.0711	52.3115	43.1507	39.1891	45.7503	43.1109	327.34	319.38	323.36	1.02493	0.87982
chromosome	LBUCD034_1317		integral membrane protein	4642	4705	3582	3637	166.812	154.831	156.931	145.246	150.038	161.872	3892.81	4340.96	4116.89	0.896762	0.374538
chromosome	LBUCD034_1318	napa1	Na+/H+ antiporter	3877	3918	3222	3273	76.9288	71.1922	77.9434	72.1734	71.6828	77.4361	3369.93	3762.3	3566.12	0.89571	0.376052
chromosome	LBUCD034_1319	arlS	putative histidine kinase (EC 2.7.3.-)	14709	15240	12079	13616	336.099	318.892	336.493	345.757	332.325	336.296	13572.6	14187.8	13880.2	0.956644	0.713276
chromosome	LBUCD034_1320	arlR	two-component response regulator	10437	11279	8593	9974	563.406	557.559	565.525	598.347	577.953	564.465	9990.89	10080.3	10035.6	0.991129	0.933197
chromosome	LBUCD034_1321	adhA	alcohol dehydrogenase (EC 1.1.1.1)	169372	66537	138493	82478	6176.22	2221.87	6157.02	3342.39	2782.13	6166.62	71346.9	163017	117182	0.437666	1.12034e-08
chromosome	LBUCD034_1322		nucleic acid-binding protein	8342	7948	6900	7123	557.416	486.342	562.108	528.945	507.644	559.762	7089.96	8075.82	7582.89	0.877925	0.238059
chromosome	LBUCD034_1323		nucleotidyltransferase	3758	3942	2948	2924	122.574	117.743	117.228	105.988	111.865	119.901	3196.85	3542.87	3369.86	0.902335	0.429681
chromosome	LBUCD034_1324		methyltransferase (EC 2.1.1.-)	4411	4860	3453	3795	216.38	218.319	206.509	206.886	212.602	211.444	4041.1	4154.18	4097.64	0.972778	0.855328
chromosome	LBUCD034_1325		hypothetical protein	2467	3061	1951	2323	256.273	291.187	247.088	268.177	279.682	251.681	2509.94	2335.12	2422.53	1.07487	0.591552
chromosome	LBUCD034_1326		metal dependent phosphohydrolase	4140	4923	3358	3912	250.871	273.184	248.08	263.444	268.314	249.476	4129.07	3968.5	4048.79	1.04046	0.774831
chromosome	LBUCD034_1327	nadD	nicotinate-nucleotide adenylyltransferase (EC 2.7.7.18)	3524	3546	2759	2869	206.459	190.245	197.066	186.796	188.52	201.763	3001.02	3319.04	3160.03	0.904185	0.421363
chromosome	LBUCD034_1328		RNA-binding protein	1572	1509	1100	1186	186.853	164.252	159.405	156.665	160.458	173.129	1258.76	1402.95	1330.86	0.897227	0.417484
chromosome	LBUCD034_1329		GTP-binding protein	5774	6010	4455	4758	188.33	179.511	177.154	172.466	175.989	182.742	5031.44	5399.25	5215.35	0.931879	0.576945
chromosome	LBUCD034_1330		HAD superfamily hydrolase	2599	2820	2092	2204	186.792	185.599	183.305	176.036	180.818	185.049	2345.86	2481.79	2413.83	0.945229	0.707402
chromosome	LBUCD034_1331	rplT	50S ribosomal protein L20	20579	16962	17702	13651	2137.76	1613.56	2241.91	1575.93	1594.75	2189.83	14317	20326.2	17321.6	0.704363	0.00025151
chromosome	LBUCD034_1332	rpmI	50S ribosomal protein L35	8627	6538	6656	5373	1615.83	1121.39	1519.89	1118.39	1119.89	1567.86	5576.88	8066.92	6821.9	0.691327	0.000123108
chromosome	LBUCD034_1333	infC	translation initiation factor IF-3	21387	15498	16820	12915	1555.18	1032.01	1491.14	1043.67	1037.84	1523.16	13313.4	20188.1	16750.8	0.659472	6.18483e-06
chromosome	LBUCD034_1334	thrS	Threonyl-tRNA synthetase (EC 6.1.1.3)	32814	37945	25600	27805	625.022	661.859	594.48	588.569	625.214	609.751	30593.4	30851.7	30722.5	0.991629	0.976248
chromosome	LBUCD034_1336	dnaI	primosomal protein DnaI	8029	8361	6337	7234	310.165	295.777	298.453	310.562	303.169	304.309	7322.35	7592.27	7457.31	0.964448	0.765933
chromosome	LBUCD034_1337	dnab5	replication initiation and membrane attachment protein DnaB	11071	12205	8603	9776	296.228	299.055	280.64	290.696	294.876	288.434	10277.4	10388.7	10333	0.989284	0.93228
chromosome	LBUCD034_1338	nrdR	transcriptional repressor nrdR	4722	5377	3553	4673	358.113	373.429	328.511	393.847	383.638	343.312	4719.95	4361.91	4540.93	1.08208	0.587827
chromosome	LBUCD034_1339	coaE	Dephospho-CoA kinase (EC 2.7.1.24)	3017	3120	2336	2522	189.317	179.285	178.71	175.873	177.579	184.014	2639.27	2826.05	2732.66	0.933907	0.605858
chromosome	LBUCD034_1340	mutM	Formamidopyrimidine-DNA glycosylase (EC 4.2.99.18)	3844	4006	2909	2913	169.106	161.384	156.02	142.414	151.899	162.563	3218.06	3560.74	3389.4	0.903762	0.431622
chromosome	LBUCD034_1341	polA	DNA polymerase I (EC 2.7.7.7)	13441	15989	10770	11415	187.745	204.519	183.406	177.195	190.857	185.576	12733.1	12805.8	12769.4	0.994325	1
chromosome	LBUCD034_1342		putative membrane protein	14851	18909	12647	17083	761.763	888.193	790.884	973.792	930.993	776.323	16939.4	14592.7	15766.1	1.16081	0.179387
chromosome	LBUCD034_1343	murC	UDP-N-acetylmuramate--L-alanine ligase (EC 6.3.2.8)	28122	28049	22488	21451	782.969	715.139	763.326	663.718	689.429	773.147	23085.8	26765.9	24925.8	0.862509	0.177959
chromosome	LBUCD034_1344	ftsk3	cell division protein FtsK	17160	14249	13926	11730	293.4	223.101	290.289	222.884	222.993	291.844	12164.8	16453.5	14309.2	0.739346	0.0017209
chromosome	LBUCD034_1345		phenylalanine--tRNA ligase beta subunit (EC 6.1.1.20)	11819	10206	9256	8010	685.934	542.415	654.916	516.621	529.518	670.425	8507.56	11133.2	9820.37	0.764162	0.00649166
chromosome	LBUCD034_1346	trxa5	thiol-disulfide isomerase and thioredoxin	5679	5380	4448	4144	610.457	529.591	582.92	495.041	512.316	596.689	4443.53	5349.77	4896.65	0.830602	0.0911456
chromosome	LBUCD034_1347		hypothetical protein	418	507	350	485	50.1672	55.722	51.2121	64.688	60.205	50.6897	468.342	407.188	437.765	1.15019	0.477627
chromosome	LBUCD034_1348	trmB	tRNA (guanine-N7-)-methyltransferase (EC 2.1.1.33)	4052	3203	3228	2818	232.976	168.645	226.275	180.062	174.354	229.626	2829.64	3849.35	3339.49	0.735096	0.00259515
chromosome	LBUCD034_1349	ecsB	ABC-type exoprotein transport system, permease component EcsB	8368	6929	6473	6196	253.538	192.25	239.104	208.627	200.439	246.321	6173.74	7834.73	7004.23	0.787997	0.0160969
chromosome	LBUCD034_1350	ecsA	ABC-type multidrug transport system, ATPase component	5412	4503	4441	4427	271.959	207.216	272.074	247.226	227.221	272.017	4222.33	5218.25	4720.29	0.809147	0.0543072
chromosome	LBUCD034_1351		histidine triad nucleotide-binding protein	9707	13026	7936	9625	839.132	1031.17	836.388	924.664	977.918	837.76	10544.2	9342.02	9943.14	1.12869	0.268022
chromosome	LBUCD034_1352		hypothetical protein	8445	10829	6891	8414	1023.48	1201.83	1018.18	1133.24	1167.54	1020.83	8982.29	8119.61	8550.95	1.10625	0.382822
chromosome	LBUCD034_1353	prsa1	peptidylprolyl isomerase (EC 5.2.1.8)	118457	109775	100669	103055	4897.46	4156.12	5074.19	4734.97	4445.55	4985.82	100378	116273	108326	0.863292	0.151196
chromosome	LBUCD034_1354		3'-5' exoribonuclease (EC 3.1.-.-)	8236	7935	6778	6811	309.458	273.028	310.49	284.403	278.715	309.974	6920.7	7952.82	7436.76	0.87022	0.211518
chromosome	LBUCD034_1355		hypothetical protein	14544	13537	11344	10513	208.331	177.569	198.106	167.354	172.461	203.219	11225.8	13672.7	12449.3	0.821038	0.0572821
chromosome	LBUCD034_1356		DNA repair exonuclease	5219	5305	4134	3906	155.836	145.058	150.492	129.614	137.336	153.164	4286.98	4943.92	4615.45	0.867121	0.232175
chromosome	LBUCD034_1357		hypothetical protein	4573	4844	3880	4311	491.569	476.829	508.482	514.991	495.91	500.026	4305.21	4484.96	4395.08	0.959921	0.762241
chromosome	LBUCD034_1358		penicillin-binding protein, 1A family (EC 2.4.1.129)	7844	6298	6317	6786	139.319	102.435	136.787	133.944	118.19	138.053	6217.4	7492.14	6854.77	0.829856	0.271653
chromosome	LBUCD034_1359	argS	Arginyl-tRNA synthetase (EC 6.1.1.19)	33378	22533	26014	19766	731.581	452.268	695.137	481.459	466.863	713.359	19875.7	31366.5	25621.1	0.63366	4.53283e-07
chromosome	LBUCD034_1361		hypothetical protein	1866	2307	1443	2080	204.134	231.113	192.455	252.874	241.994	198.294	2064.49	1746.83	1905.66	1.18185	0.204941
chromosome	LBUCD034_1362	racD	Aspartate racemase (EC 5.1.1.13)	4553	4191	3484	3494	237.482	200.182	221.55	202.532	201.357	229.516	3601.04	4240.33	3920.68	0.849236	0.138177
chromosome	LBUCD034_1363		ATP-grasp superfamily protein	8259	7021	6468	5777	244.834	190.598	233.763	190.321	190.459	239.299	5992.58	7779.76	6886.17	0.770279	0.00893434
chromosome	LBUCD034_1364	mure3	UDP-N-acetylmuramoylalanyl-D-glutamate--2,6-diaminopimelate ligase (EC 6.3.2.13)	13345	11557	11239	10411	322.203	255.524	330.826	279.346	267.435	326.515	10337.5	13038.4	11687.9	0.792849	0.0194472
chromosome	LBUCD034_1365	asnB	asparagine synthase (glutamine-hydrolysing) (EC 6.3.5.4)	30179	27839	24721	25625	595.002	502.623	594.211	561.456	532.039	594.606	25188.3	29072.8	27130.5	0.866386	0.164301
chromosome	LBUCD034_1366		hypothetical protein	7163	10268	7572	9609	1135.22	1490.21	1463.05	1692.4	1591.3	1299.14	9373.04	7912.32	8642.68	1.18461	0.415041
chromosome	LBUCD034_1367		putative universal stress protein	14507	26631	12842	18570	1219.95	2050.81	1316.61	1735.46	1893.14	1268.28	20975.7	14544.4	17760	1.44218	0.000443745
chromosome	LBUCD034_1368		peptidase S53 propeptide	889	1529	687	1092	16.9071	26.6287	15.9289	23.0796	24.8542	16.418	1217.85	831.943	1024.9	1.46387	0.00154313
chromosome	LBUCD034_1370		hypothetical protein	2250	3032	1745	3061	119.373	147.309	112.871	180.479	163.894	116.122	2885.1	2109.3	2497.2	1.3678	0.077915
chromosome	LBUCD034_1371	ohrR	putative organic hydroperoxide resistance transcriptional regulator	4643	6734	3712	6385	380.104	504.838	370.487	580.903	542.87	375.296	6190.73	4418.62	5304.67	1.40106	0.00460797
chromosome	LBUCD034_1372		Beta-lactamase class A (EC 3.5.2.6)	7473	9364	5710	7500	371.002	425.714	345.604	413.791	419.753	358.303	7884.85	6954.8	7419.83	1.13373	0.290516
chromosome	LBUCD034_1373		cell wall-associated hydrolase (EC 3.4.-.-)	9027	11895	6854	8591	375.723	453.382	347.8	397.381	425.381	361.762	9524.64	8375.29	8949.96	1.13723	0.249175
chromosome	LBUCD034_1374		putative muconate cycloisomerase (EC 5.1.1.-)	13869	19497	10472	13116	478.898	616.511	440.848	503.312	559.912	459.873	15105	12833	13969	1.17704	0.213
chromosome	LBUCD034_1375		oligopeptide ABC transporter, substrate binding protein	23762	38109	19485	28485	543.964	798.895	543.812	724.673	761.784	543.888	31019.5	22903.2	26961.3	1.35438	0.00120057
chromosome	LBUCD034_1376		hypothetical protein	4089	3683	3159	2743	274.714	226.59	258.746	204.799	215.694	266.73	2992.65	3826.03	3409.34	0.782179	0.0235041
chromosome	LBUCD034_1377	dmpA	D-aminopeptidase (EC 3.4.11.19)	5196	4678	3792	3354	173.6	143.125	154.457	124.532	133.828	164.028	3732.87	4729.92	4231.39	0.789205	0.026347
chromosome	LBUCD034_1378		metal-dependent membrane protease	2544	2388	1828	1720	132.136	113.583	115.755	99.2821	106.433	123.946	1909.67	2298.83	2104.25	0.830713	0.120828
chromosome	LBUCD034_1379		periplasmic aspartyl protease (EC 3.4.14.9)	6688	7344	5381	5334	134.214	134.961	131.651	118.957	126.959	132.932	5896.23	6385	6140.62	0.923449	0.560901
chromosome	LBUCD034_1380		hypothetical protein	1012	1218	898	963	162.469	179.066	175.763	171.813	175.439	169.116	1019.02	1015.88	1017.45	1.00309	0.967135
chromosome	LBUCD034_1381	mscl3	Large-conductance mechanosensitive channel	608	634	506	454	61.6063	58.8282	62.5076	51.1229	54.9755	62.0569	505.615	590.439	548.027	0.856336	0.391193
chromosome	LBUCD034_1382	map1	maltose phosphorylase (EC 2.4.1.8)	29441	35204	23434	24779	401.703	439.865	389.817	375.729	407.797	395.76	27849.4	27956.7	27903	0.996161	0.990675
chromosome	LBUCD034_1383		beta-phosphoglucomutase (EC 5.4.2.6)	10468	13076	8710	8825	577.693	660.819	586.02	541.235	601.027	581.856	10145.4	10164.6	10155	0.998115	0.960237
chromosome	LBUCD034_1384		HAD superfamily hydrolase (EC 3.6.1.-)	9716	16465	8410	14543	467.343	725.245	493.179	777.392	751.318	480.261	14575.7	9627.71	12101.7	1.51393	9.80973e-06
chromosome	LBUCD034_1385	dgk1	deoxyguanosine kinase (EC 2.7.1.113)	3846	2968	3304	3471	218.089	154.122	228.416	218.735	186.428	223.252	3073.33	3796.19	3434.76	0.809583	0.351921
chromosome	LBUCD034_1386		hypothetical protein	1404	1190	1107	1057	65.9922	51.2209	63.4357	55.2126	53.2168	64.714	1056.56	1326.96	1191.76	0.796222	0.0658076
chromosome	LBUCD034_1387		hypothetical protein	3728	4977	3037	4215	380.866	465.627	378.27	478.555	472.091	379.568	4310.89	3581.39	3946.14	1.20369	0.100718
chromosome	LBUCD034_1388	uspa3	universal stress protein, UspA family protein	4416	5116	3443	3393	352.191	373.641	334.771	300.726	337.184	343.481	3938.01	4150.63	4044.32	0.948775	0.774831
chromosome	LBUCD034_1389	pepv1	dipeptidase PepV	8192	9527	6245	7255	216.384	230.444	201.108	212.966	221.705	208.746	7824.97	7615.41	7720.19	1.02752	0.855328
chromosome	LBUCD034_1390		carbohydrate kinase	3555	5246	2763	2987	156.392	211.338	148.189	146.032	178.685	152.291	3779.71	3336.2	3557.95	1.13294	0.617334
chromosome	LBUCD034_1391		polysaccharide transporter	1226	1025	917	732	93.5528	71.625	85.3093	62.0748	66.8499	89.431	816.392	1129.25	972.821	0.72295	0.0103258
chromosome	LBUCD034_1392		polysaccharide transporter	1911	1724	1409	1231	62.3308	51.4937	56.0291	44.6209	48.0573	59.18	1373.03	1748.11	1560.57	0.785438	0.0453802
chromosome	LBUCD034_1393		acyltransferase	8007	7028	6485	5898	288.574	231.95	284.943	236.227	234.088	286.758	6059.05	7669.63	6864.34	0.790005	0.0209295
chromosome	LBUCD034_1394		putative cell surface hydrolase	7300	6363	5885	4890	283.777	226.512	278.908	211.252	218.882	281.343	5249.56	6976.16	6112.86	0.7525	0.00519524
chromosome	LBUCD034_1395		hypothetical protein	988	920	721	756	21.8487	18.6308	19.4386	18.5793	18.6051	20.6437	784.721	899.355	842.038	0.872537	0.349177
chromosome	LBUCD034_1396	leuS	Leucyl-tRNA synthetase (EC 6.1.1.4)	30293	32963	23698	32546	464.034	462.391	442.568	554.043	508.217	453.301	30981.5	28519.9	29750.7	1.08631	0.678566
chromosome	LBUCD034_1397		putative phosphatidic acid phosphatase (EC 3.1.3.-)	1565	1374	1368	1430	90.4028	72.6823	96.3417	91.7998	82.2411	93.3722	1329.93	1558.71	1444.32	0.853221	0.357894
chromosome	LBUCD034_1398		putative rRNA methylase (EC 2.1.-.-)	2092	1880	1681	1769	135.397	111.424	132.641	127.237	119.331	134.019	1721.21	1995.93	1858.57	0.862358	0.215955
chromosome	LBUCD034_1399		MFS family major facilitator transporter	649	680	537	521	16.2734	15.6141	16.4161	14.5181	15.0661	16.3448	560.178	628.402	594.29	0.891433	0.529027
chromosome	LBUCD034_1400	metK	S-adenosylmethionine synthetase (EC 2.5.1.6)	16289	13555	13599	11100	507.207	386.514	516.248	384.107	385.31	511.727	11541.5	15843.9	13692.7	0.728454	0.00103093
chromosome	LBUCD034_1401		hypothetical protein	624	769	565	782	32.8245	37.0437	36.2345	45.7149	41.3793	34.5295	734.705	633.098	683.901	1.16049	0.479663
chromosome	LBUCD034_1403		hypothetical protein	3061	3446	2635	3769	320.673	330.59	336.543	438.797	384.693	328.608	3431.29	3024.55	3227.92	1.13448	0.659684
chromosome	LBUCD034_1404	cora3	Magnesium and cobalt transport protein	1636	2044	1232	1779	66.5259	76.1138	61.0772	80.3936	78.2537	63.8016	1795.6	1511.84	1653.72	1.18769	0.197992
chromosome	LBUCD034_1405		Gamma-aminobutyrate permease	836	852	647	694	22.7631	21.2442	21.4778	21.0002	21.1222	22.1205	723.506	782.913	753.209	0.924121	0.632436
chromosome	LBUCD034_1407	pncA	nicotinamidase/pyrazinamidase (EC 3.5.1.19)	1011	1563	759	1000	67.1923	95.1266	61.4994	73.8595	84.493	64.3458	1183.9	932.887	1058.39	1.26907	0.154202
chromosome	LBUCD034_1408		hypothetical protein	2454	3502	1969	2933	250.709	327.632	245.246	333.001	330.317	247.978	3016.07	2339.6	2677.83	1.28914	0.0222013
chromosome	LBUCD034_1410	asp1	alkaline shock protein	273	296	215	221	23.766	23.5971	22.8188	21.3808	22.489	23.2924	240.804	257.872	249.338	0.933812	0.806441
chromosome	LBUCD034_1411	asp2	alkaline shock protein	165	158	94	120	13.8755	12.1673	9.63724	11.2146	11.691	11.7564	129.605	134.517	132.061	0.96348	0.887975
chromosome	LBUCD034_1412		hypothetical protein	49	59	36	50	9.61472	10.6015	8.612	10.9031	10.7523	9.11336	51.121	44.7473	47.9341	1.14244	0.82954
chromosome	LBUCD034_1413		hypothetical protein	170	161	131	142	11.1191	9.64317	10.446	10.3216	9.98237	10.7826	142.418	158.868	150.643	0.896453	0.706216
chromosome	LBUCD034_1414		hypothetical protein	86	95	61	72	12.6561	12.8027	10.9444	11.7753	12.289	11.8003	77.8472	77.2396	77.5434	1.00787	1
chromosome	LBUCD034_1415		hypothetical protein	2081	2047	1638	1805	73.4996	66.2073	70.5323	70.8481	68.5277	72.016	1810.52	1965.16	1887.84	0.921307	0.529027
chromosome	LBUCD034_1416		transcriptional regulator, MarR family	3556	6760	2966	5656	287.31	500.163	292.161	507.852	504.007	289.736	5819.03	3457.19	4638.11	1.68317	6.83665e-08
chromosome	LBUCD034_1417	licd3	lipopolysaccharide cholinephosphotransferase (EC 2.7.8.-)	1518	2140	1119	1794	68.237	88.0921	61.3253	89.6209	88.8565	64.7812	1843.95	1388.47	1616.21	1.32805	0.0174888
chromosome	LBUCD034_1418		hypothetical protein	3593	5237	3005	4501	431.222	575.574	439.693	600.331	587.953	435.457	4570.63	3497.99	4034.31	1.30664	0.010804
chromosome	LBUCD034_1421		hypothetical protein	830	634	625	548	99.6144	69.68	91.4502	73.0908	71.3854	95.5323	554.957	766.99	660.973	0.723551	0.0172736
chromosome	LBUCD034_1422	tagH	teichoic acid transport system ATP-binding protein (EC 3.6.3.40)	12546	10048	10316	9596	433.215	317.726	434.281	368.236	342.981	433.748	9273.46	12109.3	10691.4	0.765814	0.00541299
chromosome	LBUCD034_1423	flgJ1	flagellar rod assembly protein/muramidase	9491	8516	7019	5928	451.253	370.782	406.859	313.223	342.003	429.056	6702.16	8694.59	7698.37	0.770842	0.0105508
chromosome	LBUCD034_1424	flgJ2	flagellar rod assembly protein/muramidase	19653	23939	15180	18033	483.956	539.831	455.733	493.496	516.664	469.845	19558.8	18387.2	18973	1.06372	0.615373
chromosome	LBUCD034_1425	glmS	glucosamine--fructose-6-phosphate aminotransferase (isomerizing) (EC 2.6.1.16)	16442	13356	13427	10486	335.4	249.494	333.925	237.715	243.604	334.662	11135.3	15814.8	13475	0.704111	0.000251451
chromosome	LBUCD034_1426	glmM	phosphoglucosamine mutase (EC 5.4.2.10)	14974	15364	11409	11459	411.345	386.498	382.1	349.827	368.163	396.723	12492.7	13916.4	13204.6	0.897692	0.358525
chromosome	LBUCD034_1427		hypothetical protein	6006	6928	4578	5026	230.574	243.561	214.27	214.43	228.996	222.422	5559.16	5582.94	5571.05	0.99574	0.992524
chromosome	LBUCD034_1428		hypothetical protein	3156	3294	2476	2555	138.839	132.701	132.796	124.912	128.806	135.818	2729.95	2975.48	2852.71	0.917485	0.519741
chromosome	LBUCD034_1429		hypothetical protein	3158	3486	2629	2847	179.076	181.02	181.751	179.412	180.216	180.413	2964.18	3067.26	3015.72	0.966393	0.829219
chromosome	LBUCD034_1430	ptp	protein-tyrosine/serine phosphatase (EC 3.1.3.48)	3249	2848	2450	2572	160.654	128.96	147.696	141.335	135.148	154.175	2550.84	3004.41	2777.62	0.849032	0.138096
chromosome	LBUCD034_1431		Sodium, potassium, lithium and rubidium/H(+) antiporter	7390	7200	5392	5300	129.213	115.284	114.94	102.985	109.135	122.077	5817.67	6726.42	6272.05	0.864898	0.195355
chromosome	LBUCD034_1432	murB	UDP-N-acetylenolpyruvoylglucosamine reductase (EC 1.1.1.158)	4139	4280	3058	3408	167.755	158.855	151.105	153.504	156.179	159.43	3593.42	3789.93	3691.67	0.94815	0.672881
chromosome	LBUCD034_1433	dnaQ	DNA polymerase III subunit epsilon (EC 2.7.7.7)	3663	5595	3321	5138	254.389	355.825	281.184	396.546	376.185	267.787	5055.94	3718.99	4387.46	1.3595	0.00569072
chromosome	LBUCD034_1434		acetyltransferase (EC 2.3.1.-)	6907	7622	5237	5322	517.472	522.927	478.344	443.109	483.018	497.908	6007.14	6403.99	6205.56	0.93803	0.64575
chromosome	LBUCD034_1435		ATP-binding protein	5385	5146	3828	3623	424.001	371.045	367.464	317.021	344.033	395.732	4071.39	4841.45	4456.42	0.840945	0.140936
chromosome	LBUCD034_1436	eutD	Phosphotransacetylase (EC 2.3.1.8)	68705	61428	53729	50165	2613.28	2139.63	2491.54	2120.49	2130.06	2552.41	52231.3	64672.6	58451.9	0.807626	0.0305853
chromosome	LBUCD034_1437	ung	uracil-DNA glycosylase (EC 3.2.2.-)	43428	37604	34211	28873	2324.02	1842.8	2232.01	1717.11	1779.96	2278.01	31010.2	41027.1	36018.7	0.755848	0.00377378
chromosome	LBUCD034_1438		hypothetical protein	2597	3375	2135	2798	168.966	201.083	169.35	202.308	201.696	169.158	2891.66	2506.37	2699.01	1.15373	0.24252
chromosome	LBUCD034_1439	smpB	SsrA-binding protein	6581	5897	5449	4550	514.892	422.503	519.759	395.616	409.059	517.325	4874.62	6374.33	5624.47	0.764727	0.00955993
chromosome	LBUCD034_1440		ribonuclease R (EC 3.1.-.-)	24121	23362	18881	17963	383.756	340.365	366.223	317.598	328.981	374.99	19278.8	22715.8	20997.3	0.848693	0.124684
chromosome	LBUCD034_1441		carboxylesterase (EC 3.1.1.1)	7209	7077	5925	5712	353.635	317.91	354.348	311.392	314.651	353.992	5982.08	6956.5	6469.29	0.859926	0.182435
chromosome	LBUCD034_1442	secG	preprotein translocase subunit SecG	18526	18749	16510	17574	2898.92	2686.62	3149.65	3056.07	2871.35	3024.28	17129.7	18639.2	17884.4	0.919015	0.529027
chromosome	LBUCD034_1443	eriC	voltage-gated chloride channel family protein	21743	21492	15989	17139	527.024	477.049	472.491	461.673	469.361	499.757	18057.8	19864.6	18961.2	0.909049	0.390632
chromosome	LBUCD034_1444		hypothetical protein	958	1340	781	919	17.39	22.2748	17.2841	18.5391	20.4069	17.337	1047.36	920.664	984.011	1.13761	0.351921
chromosome	LBUCD034_1445	eno	enolase (phosphopyruvate hydratase) (EC 4.2.1.11)	222082	272503	196700	246483	6239.39	7010.91	6737.42	7695.8	7353.35	6488.4	244274	222717	233496	1.09679	0.428094
chromosome	LBUCD034_1446	tpiA	Triosephosphate isomerase (EC 5.3.1.1)	7991	12884	6610	8371	390.447	576.482	393.752	454.544	515.513	392.099	9826.13	7736.21	8781.17	1.27015	0.103493
chromosome	LBUCD034_1447	pgk	phosphoglycerate kinase (EC 2.7.2.3)	159677	165337	131532	130993	4873.81	4621.37	4894.61	4443.37	4532.37	4884.21	138469	154259	146364	0.897634	0.353672
chromosome	LBUCD034_1448	gapA1	glyceraldehyde 3-phosphate dehydrogenase (EC 1.2.1.12)	463377	458749	397569	439996	16997.5	15409.9	17779.7	17936.5	16673.2	17388.6	424376	457075	440726	0.928458	0.56914
chromosome	LBUCD034_1450		acetyltransferase (EC 2.3.1.-)	384	401	338	417	31.8586	30.4659	34.1879	38.4476	34.4567	33.0232	387.957	383.845	385.901	1.01071	1
chromosome	LBUCD034_1451		2,6-dichloro-p-hydroquinone 1,2-dioxygenase	3815	6263	3212	4869	151.641	227.97	155.653	215.079	221.525	153.647	5196.38	3726.79	4461.58	1.39433	0.000809372
chromosome	LBUCD034_1452	clpp1	ATP-dependent Clp protease proteolytic subunit (EC 3.4.21.92)	58844	55647	56072	64731	3673.82	3181.5	4267.99	4491.24	3836.37	3970.9	57439.8	61359.3	59399.6	0.936122	0.827443
chromosome	LBUCD034_1453	adh2	alcohol dehydrogenase (EC 1.1.1.1)	11696	19026	9353	11682	402.739	599.942	392.644	447.036	523.489	397.691	14153.7	11132.1	12642.9	1.27143	0.211937
chromosome	LBUCD034_1454		hypothetical protein	5494	5396	4341	4384	215.605	193.918	207.693	191.196	192.557	211.649	4576.26	5198	4887.13	0.880388	0.273716
chromosome	LBUCD034_1455		hypothetical protein	6192	6147	4893	5217	228.49	207.718	220.127	213.942	210.83	224.308	5330.14	5858.68	5594.41	0.909786	0.421705
chromosome	LBUCD034_1456		ATP-binding protein	3813	3546	2980	3041	159.781	136.073	152.243	141.616	138.845	156.012	3091.31	3588.1	3339.71	0.861544	0.189705
chromosome	LBUCD034_1457	uvra3	excinuclease ABC subunit A (EC 3.6.3.28)	12425	13152	9827	9825	160.162	155.249	154.435	140.745	147.997	157.298	10702.4	11761.3	11231.8	0.909967	0.442545
chromosome	LBUCD034_1458	uvrB	excinuclease ABC subunit B (EC 3.1.25.-)	6115	6411	4876	4528	112.993	108.481	109.845	92.9822	100.732	111.419	5079.78	5811.85	5445.82	0.874038	0.272532
chromosome	LBUCD034_1459		HD superfamily hydrolase	2576	3038	2012	2237	146.746	158.483	139.737	141.62	150.052	143.241	2455.1	2423.33	2439.21	1.01311	0.922738
chromosome	LBUCD034_1460	trxb3	Thioredoxin reductase (EC 1.8.1.9)	17597	19010	14397	14711	684.058	676.723	682.318	635.528	656.125	683.188	15736.9	16941.6	16339.2	0.928891	0.568644
chromosome	LBUCD034_1461	galU	UTP--glucose-1-phosphate uridylyltransferase (EC 2.7.7.9)	15997	17282	12794	12228	661.376	654.303	644.878	561.828	608.065	653.127	13705	15226.7	14465.8	0.900064	0.398465
chromosome	LBUCD034_1462	gpsA	NAD(P)H-dependent glycerol-3-phosphate dehydrogenase (EC 1.1.1.94)	14462	14742	11418	10600	527.363	492.28	507.613	429.562	460.921	517.488	11779.5	13677.5	12728.5	0.861232	0.188121
chromosome	LBUCD034_1463	lgt	phosphatidylglycerol:prolipoprotein diacylglycerol transferase (EC 2.-.-.-)	10938	11964	8246	8070	484.635	485.432	445.432	397.364	441.398	465.033	9280.25	10113.3	9696.78	0.917628	0.554105
chromosome	LBUCD034_1464	hprK	HPr kinase/phosphorylase (EC 2.7.4.-)	17213	20136	13726	13726	620.36	664.561	603.104	549.755	607.158	611.732	15694.6	16360.1	16027.3	0.959324	0.808802
chromosome	LBUCD034_1465		hypothetical protein	3538	4218	2832	3116	377.034	411.628	367.94	369.028	390.328	372.487	3414	3369.05	3391.53	1.01334	0.914644
chromosome	LBUCD034_1466		Putative stress-responsive transcriptional regulator	3757	4548	3139	3584	422.211	468.041	430.072	447.605	457.823	426.141	3798.8	3655.78	3727.29	1.03912	0.772937
chromosome	LBUCD034_1467	phou1	Phosphate uptake regulator	4016	3978	3250	3408	226.689	205.625	223.656	213.784	209.705	225.173	3466.09	3845.23	3655.66	0.901399	0.391682
chromosome	LBUCD034_1468	pstB1-1	ABC-type phosphate transport system, ATPase component (EC 3.6.3.27)	2008	2058	1585	1614	98.1125	92.0833	94.4171	87.64	89.8616	96.2648	1714.89	1898.87	1806.88	0.903113	0.45446
chromosome	LBUCD034_1469	pstB2-1	ABC-type phosphate transport system, ATPase component (EC 3.6.3.27)	860	892	714	647	39.085	37.1238	39.5614	32.6779	34.9008	39.3232	715.699	834.137	774.918	0.858011	0.348901
chromosome	LBUCD034_1470	psta1	ABC-type phosphate transport system, permease component	829	883	646	595	34.5048	33.6558	32.7807	27.522	30.5889	33.6427	684.609	778.98	731.795	0.878854	0.449686
chromosome	LBUCD034_1471	pstc1	ABC-type phosphate transport system, permease component	698	792	544	560	27.8339	28.9214	26.4472	24.8168	26.8691	27.1406	627.87	655.933	641.902	0.957218	0.849464
chromosome	LBUCD034_1472	psts1	ABC-type phosphate transport system, periplasmic component	627	632	486	521	26.274	24.2522	24.8288	24.2625	24.2573	25.5514	539.941	587.63	563.785	0.918845	0.632501
chromosome	LBUCD034_1473	phoR	phosphate regulon sensor kinase (EC 2.7.13.3)	4324	4357	3452	3423	115.199	106.298	112.123	101.346	103.822	113.661	3633.76	4112.08	3872.92	0.883677	0.311443
chromosome	LBUCD034_1474	phoB	phosphate regulon transcriptional regulatory protein	5146	5701	3944	4815	262.867	266.681	245.62	273.338	270.009	254.243	4931.09	4796.3	4863.69	1.0281	0.884558
chromosome	LBUCD034_1475		trypsin family serine protease	7195	8225	5598	6401	229.827	240.592	218.004	227.225	233.908	223.915	6827.75	6755.69	6791.72	1.01067	0.947501
chromosome	LBUCD034_1476	prfB	peptide chain release factor 2	3448	4002	2840	3252	120.066	127.616	120.568	125.847	126.731	120.317	3394.32	3330.87	3362.59	1.01905	0.899709
chromosome	LBUCD034_1477	secA	preprotein translocase subunit SecA	50737	46625	43030	41962	795.939	669.805	822.976	731.559	700.682	809.457	41684.2	49749.3	45716.8	0.837885	0.0813463
chromosome	LBUCD034_1478		ribosome-associated inhibitor protein Y	46242	48562	42979	48517	3024.52	2908.64	3427.18	3526.56	3217.6	3225.85	45941.7	47574.7	46758.2	0.965675	0.870384
chromosome	LBUCD034_1479		amidophosphoribosyltransferase	261	304	243	196	13.9672	14.8976	15.8539	11.6564	13.277	14.9106	231.054	268.77	249.912	0.859672	0.578709
chromosome	LBUCD034_1480		ATP-dependent DNA helicase/translocase (EC 3.6.1.-)	495	471	350	344	13.8755	12.0903	11.9611	10.7162	11.4032	12.9183	379.151	443.921	411.536	0.854095	0.391193
chromosome	LBUCD034_1481		hypothetical protein	1017	974	772	730	56.6303	49.6663	52.4091	45.1741	47.4202	54.5197	793.84	943.467	868.653	0.841407	0.235048
chromosome	LBUCD034_1482		transcriptional regulator, TetR family	868	1234	702	1013	55.3094	72.0061	54.5353	71.7343	71.8702	54.9223	1052.01	830.83	941.42	1.26622	0.0791393
chromosome	LBUCD034_1483		putative NADPH-quinone reductase (EC 1.6.99.-)	1014	1316	831	1181	63.9533	76.0074	63.898	82.7777	79.3925	63.9256	1174.77	977.062	1075.92	1.20235	0.188949
chromosome	LBUCD034_1484	tagO	UDP-N-acetylglucosamine:undecaprenyl-P N-acetylglucosaminyl 1-P transferase (EC 2.7.8.-)	9553	9381	7598	8453	324.429	291.745	314.586	319.028	305.387	319.508	8392.27	9067.9	8730.08	0.925492	0.491625
chromosome	LBUCD034_1485		Putative effector of murein hydrolase LrgA	126742	168695	108376	127690	10375.9	12646.8	10816.8	11617.1	12132	10596.3	138151	124801	131476	1.10697	0.341564
chromosome	LBUCD034_1486		Putative effector of murein hydrolase lrgB	199422	252165	158295	203278	9821.56	11372.8	9504.64	11125.9	11249.4	9663.1	213020	189108	201064	1.12645	0.288056
chromosome	LBUCD034_1487		amino acid transporter	6106	6826	5142	5320	122.933	125.85	126.213	119.032	122.441	124.573	5670.48	5965.48	5817.98	0.95055	0.740427
chromosome	LBUCD034_1488	groEL	chaperonin GroEL	115673	113616	94819	91868	2643.11	2377.38	2641.44	2332.85	2355.11	2642.28	96125	111472	103799	0.862322	0.166551
chromosome	LBUCD034_1490	groES	chaperonin GroES	18705	17271	15149	13569	2161	1827.21	2133.74	1742.14	1784.68	2147.37	14404.3	17916.6	16160.4	0.803962	0.0330082
chromosome	LBUCD034_1491		redox-sensing transcriptional repressor rex	21154	31199	18408	24692	1239.34	1673.84	1314.82	1607.66	1640.75	1277.08	26115.1	21019.6	23567.4	1.24242	0.0266739
chromosome	LBUCD034_1492		ABC transporter ATPase	2835	3569	2458	2787	53.9164	62.1569	56.9916	58.9037	60.5303	55.454	2967.68	2811.66	2889.67	1.05549	0.667734
chromosome	LBUCD034_1493	gcp1	O-sialoglycoprotein endopeptidase (EC 3.4.24.57)	7180	6414	5587	5524	258.016	211.07	244.772	220.605	215.837	251.394	5603.86	6742.01	6172.93	0.831186	0.0769016
chromosome	LBUCD034_1494	rimI	ribosomal-protein-alanine N-acetyltransferase (EC 2.3.1.128)	3985	3775	2996	3103	253.926	220.278	232.746	219.735	220.007	243.336	3220.4	3679.65	3450.03	0.875192	0.247802
chromosome	LBUCD034_1495	gcp2	O-sialoglycoprotein endopeptidase (EC 3.4.24.57)	5372	5539	4201	4858	275.55	260.178	262.711	276.923	268.551	269.13	4885.36	5056.68	4971.02	0.966118	0.774152
chromosome	LBUCD034_1496		Acyl-ACP thioesterase (EC 3.1.2.14)	5300	4882	4164	4372	251.99	212.559	241.368	231.008	221.783	246.679	4353.25	5000.37	4676.81	0.870585	0.207024
chromosome	LBUCD034_1497		methyltransferase	4347	3635	3366	3100	184.03	140.922	173.729	145.847	143.384	178.88	3159.8	4072	3615.9	0.775983	0.0147085
chromosome	LBUCD034_1498		Regulator of replication initiation timing	2098	1620	1728	1422	233.649	165.214	234.619	175.993	170.604	234.134	1429.44	2026.7	1728.07	0.705307	0.00152512
chromosome	LBUCD034_1499	holB	DNA polymerase III subunit delta' (EC 2.7.7.7)	6731	5524	5313	4839	246.906	185.558	237.603	197.263	191.41	242.254	4869.06	6365.15	5617.1	0.764956	0.00697766
chromosome	LBUCD034_1500		hypothetical protein	2831	2688	2400	2400	321.066	279.164	331.839	302.485	290.824	326.452	2393.09	2775.32	2584.21	0.862278	0.215152
chromosome	LBUCD034_1501	tmk	Thymidylate kinase (EC 2.7.4.9)	4941	4366	3644	3404	281.473	227.761	253.082	215.501	221.631	267.277	3627.58	4520.41	4073.99	0.802489	0.0381459
chromosome	LBUCD034_1502		hypothetical protein	3661	3079	2925	2547	471.422	363.073	459.195	364.483	363.778	465.308	2635.11	3482.94	3059.02	0.756576	0.00819012
chromosome	LBUCD034_1503	recR	recombination protein recR	6229	5438	4768	4823	385.008	307.798	359.293	331.289	319.543	372.15	4824.4	5802.12	5313.26	0.831489	0.0757217
chromosome	LBUCD034_1504		hypothetical protein	3203	2428	2364	2396	380.719	264.284	342.575	316.499	290.392	361.647	2281.38	2931.41	2606.39	0.778253	0.0362714
chromosome	LBUCD034_1505	dnaX	DNA polymerase III subunit gamma/tau (EC 2.7.7.7)	10911	9644	8294	8234	224.425	181.651	207.985	188.216	184.933	216.205	8388.19	10128.9	9258.56	0.828143	0.0638024
chromosome	LBUCD034_1506		cytosine/adenosine deaminase (EC 3.5.4.-)	1580	1428	1279	1283	117.66	97.3814	116.119	106.179	101.78	116.89	1275.53	1513.03	1394.28	0.843029	0.17506
chromosome	LBUCD034_1507	rsmC	16S RNA G1207 methylase RsmC	1183	1219	996	1028	71.6862	67.644	73.5819	69.2281	68.4361	72.6341	1053.56	1155.64	1104.6	0.91167	0.54928
chromosome	LBUCD034_1508	nrdH	glutaredoxin-like protein NrdH (EC 1.17.4.1)	15272	20225	14629	19167	2451.81	2973.4	2863.29	3419.66	3196.53	2657.55	18588.2	15970.2	17279.2	1.16393	0.371639
chromosome	LBUCD034_1509	nrdE	ribonucleoside-diphosphate reductase alpha chain (EC 1.17.4.1)	24738	21645	19805	16908	423.554	339.372	413.409	321.717	330.545	418.481	18001.1	23558.7	20779.9	0.764094	0.00586668
chromosome	LBUCD034_1510	nrdF	ribonucleotide-diphosphate reductase subunit beta (EC 1.17.4.1)	17214	15895	14688	13374	667.071	564.061	693.927	575.957	570.009	680.499	13721.8	16931.6	15326.7	0.810421	0.0410468
chromosome	LBUCD034_1511	ldhD3	D-lactate dehydrogenase (EC 1.1.1.28)	7887	8707	6557	7864	293.667	296.884	297.652	325.405	311.145	295.66	7798.92	7655.13	7727.03	1.01878	0.922738
chromosome	LBUCD034_1512	galT	galactose-1-phosphate uridylyltransferase (EC 2.7.7.10)	11439	12105	9442	7940	289.175	280.228	291.003	223.065	251.646	290.089	9271.46	11062.3	10166.9	0.838111	0.188269
chromosome	LBUCD034_1513	galE	UDP-glucose 4-epimerase (EC 5.1.3.2)	5966	5781	4517	3748	220.15	195.35	203.211	153.7	174.525	211.681	4404.73	5527.65	4966.19	0.796854	0.0885077
chromosome	LBUCD034_1514	galK	Galactokinase (EC 2.7.1.6)	7560	7523	5741	5074	240.244	218.926	222.423	179.193	199.059	231.334	5835.22	7014.71	6424.96	0.831855	0.105343
chromosome	LBUCD034_1515		integral membrane protein	5837	6610	4387	4937	83.6103	86.7055	76.6124	78.5908	82.6481	80.1114	5378.37	5388.93	5383.65	0.99804	0.992524
chromosome	LBUCD034_1516	rplL	50S ribosomal protein L7/L12	65442	54721	55920	49824	6630.98	5077.5	6907.95	5610.45	5343.98	6769.47	49224.5	64416.7	56820.6	0.764158	0.0046902
chromosome	LBUCD034_1517	rplJ	50S ribosomal protein L10	58256	46140	49138	42821	4211.39	3054.48	4330.75	3440.17	3247.33	4271.07	41930.7	56962.4	49446.5	0.736111	0.000996112
chromosome	LBUCD034_1518	rplA	50S ribosomal protein L1	61849	49462	50896	42625	3239.68	2372.55	3250.23	2481.26	2426.9	3244.95	43228.4	59720.1	51474.2	0.72385	0.000530834
chromosome	LBUCD034_1519	rplK	50S ribosomal protein L11	30836	25024	25432	20178	2684.42	1994.91	2699.2	1952.13	1973.52	2691.81	21142.2	29808.3	25475.3	0.709272	0.000272875
chromosome	LBUCD034_1520		alpha/beta hydrolase superfamily protein	6327	5774	4841	4687	276.371	230.965	257.805	227.524	229.245	267.088	4894.68	5892.21	5393.44	0.830703	0.0817625
chromosome	LBUCD034_1521	nusG	transcriptional antiterminator NusG	5075	5115	4150	4329	342.82	316.41	341.774	324.979	320.695	342.297	4428.91	4884.72	4656.82	0.906686	0.421363
chromosome	LBUCD034_1522	secE	preprotein translocase subunit SecE	7064	6428	5905	5121	1480.06	1233.33	1508.38	1192.4	1212.87	1494.22	5398.22	6875.45	6136.84	0.785144	0.0207466
chromosome	LBUCD034_1523	rpoF	RNA polymerase factor sigma-30 (EC 2.7.7.6)	2965	3003	2403	2409	197.057	182.767	194.708	177.928	180.347	195.883	2530.63	2841.02	2685.82	0.890745	0.365658
chromosome	LBUCD034_1524		hypothetical protein	2807	3025	2178	2534	194.941	192.381	184.408	195.572	193.976	189.675	2605.52	2632.07	2618.8	0.98991	0.929281
chromosome	LBUCD034_1525	trmH	RNA methyltransferase, TrmH family (EC 2.1.1.-)	5192	5487	4122	4362	240.383	232.637	232.669	224.437	228.537	236.526	4603.07	4923.92	4763.5	0.93484	0.607092
chromosome	LBUCD034_1526		ribonuclease III	2954	3080	2197	2513	266.545	254.499	241.686	251.995	253.247	254.116	2617.68	2713.48	2665.58	0.964696	0.781958
chromosome	LBUCD034_1527	cysS	Cysteinyl-tRNA synthetase (EC 6.1.1.16)	9300	10743	7481	9101	245.127	259.304	240.397	266.585	262.944	242.762	9306.65	8877.75	9092.2	1.04831	0.746502
chromosome	LBUCD034_1528	gltX	glutamyl-tRNA synthetase (EC 6.1.1.24)	40160	44745	33358	36181	996.886	1017.12	1009.51	998.092	1007.6	1003.2	37857.1	38961.7	38409.4	0.971648	0.848775
chromosome	LBUCD034_1529		PIN domain protein	12902	14104	9756	9109	436.964	437.427	402.829	342.844	390.136	419.896	10727.9	11946.7	11337.3	0.897982	0.538194
chromosome	LBUCD034_1530	radA	DNA repair protein radA	14481	17205	10907	11640	390.854	425.251	358.907	349.146	387.198	374.88	13363.9	13383.2	13373.6	0.998554	0.986734
chromosome	LBUCD034_1531	dut	dUTP pyrophosphatase (EC 3.6.1.23)	2227	2408	1882	2001	152.943	151.44	157.576	152.719	152.08	155.259	2065.6	2179.66	2122.63	0.947671	0.726482
chromosome	LBUCD034_1532	rpiA	ribose-5-phosphate isomerase A (EC 5.3.1.6)	10249	9655	8448	8108	555.684	479.373	558.42	488.538	483.955	557.052	8326.69	9904.54	9115.62	0.840695	0.104217
chromosome	LBUCD034_1533		Aminopeptidase C	15718	16908	12377	16488	473.909	466.836	454.96	552.463	509.65	464.434	15783.4	14846	15314.7	1.06314	0.762405
chromosome	LBUCD034_1534	pgm3	phosphoglycerate mutase (EC 5.4.2.1)	6393	6401	5486	6541	352.807	323.486	369.105	401.158	362.322	360.956	6132.22	6306.61	6219.42	0.972348	0.865961
chromosome	LBUCD034_1535		putative auxin efflux carrier	1080	790	828	1028	42.3833	28.3905	39.6152	44.8334	36.6119	40.9992	872.688	1006.77	939.727	0.866823	0.618959
chromosome	LBUCD034_1536		transcriptional regulator, LytR family	15907	15827	13341	13572	538.737	490.865	550.855	510.823	500.844	544.796	13797	15508.5	14652.8	0.889645	0.302751
chromosome	LBUCD034_1537	manZ	PTS system, mannose-specific IID component	4592	4499	3425	3138	199.878	179.33	181.754	151.794	165.562	190.816	3544.02	4223.9	3883.96	0.83904	0.127962
chromosome	LBUCD034_1538	manM	PTS system, mannose-specific IIC component (EC 2.7.1.69)	4166	4724	3212	3239	192.161	199.54	180.627	166.033	182.787	186.394	3691.9	3894.23	3793.07	0.948044	0.740735
chromosome	LBUCD034_1539	manL	PTS system, mannose-specific IIAB component (EC 2.7.1.69)	3650	4549	2866	3453	268.574	306.523	257.104	282.362	294.442	262.839	3730.45	3442.67	3586.56	1.08359	0.531652
chromosome	LBUCD034_1540	manX	PTS system, mannose-specific IIA component (EC 2.7.1.69)	2588	2871	2088	2237	225.298	228.876	221.607	216.42	222.648	223.453	2384.69	2474.17	2429.43	0.963833	0.823189
chromosome	LBUCD034_1541		putative phosphoglycolate phosphatase	1482	1107	1200	827	88.9328	60.8326	87.7922	55.1515	57.9921	88.3625	900.831	1419.38	1160.11	0.634664	0.000108787
chromosome	LBUCD034_1543	thrb1	Homoserine kinase (EC 2.7.1.39)	8713	9419	7223	6957	367.605	363.909	371.528	326.192	345.051	369.567	7623.01	8444.55	8033.78	0.902713	0.425002
chromosome	LBUCD034_1544		zinc-metalloprotease	4062	3651	3186	2756	321.882	264.937	307.796	242.702	253.82	314.839	2985.98	3829.18	3407.58	0.779795	0.0216946
chromosome	LBUCD034_1545	tex	Transcriptional accessory protein	12336	11620	9774	9037	210.92	181.938	203.74	171.714	176.826	207.33	9642.81	11687.3	10665.1	0.825065	0.0678929
chromosome	LBUCD034_1546		hypothetical protein	1370	1926	1144	1422	260.548	335.428	265.25	300.542	317.985	262.899	1558.46	1332.71	1445.58	1.16939	0.21324
chromosome	LBUCD034_1547		hypothetical protein	2474	3426	2012	3089	212.382	269.328	210.575	294.696	282.012	211.479	3065.91	2374.67	2720.29	1.29109	0.022809
chromosome	LBUCD034_1548		Ca2+-transporting ATPase (EC 3.6.3.8)	3879	4686	3191	3870	53.9993	59.7373	54.1572	59.8711	59.8042	54.0782	4007.1	3744.85	3875.98	1.07003	0.611585
chromosome	LBUCD034_1549	nadE	NAD synthetase (EC 6.3.1.5)	8230	9513	6410	7918	368.614	390.179	350.019	394.118	392.148	359.316	8167.09	7731.49	7949.29	1.05634	0.703199
chromosome	LBUCD034_1550	pncB	nicotinate phosphoribosyltransferase (EC 2.4.2.11)	13129	15197	10372	12941	333.946	353.979	321.639	365.806	359.893	327.792	13200.2	12420.6	12810.4	1.06276	0.655617
chromosome	LBUCD034_1551	tagA	N-acetylglucosaminyldiphosphoundecaprenol (EC 2.4.1.187)	2555	2983	2117	2727	125.335	134.001	126.608	148.663	141.332	125.972	2689.12	2475.64	2582.38	1.08623	0.56914
chromosome	LBUCD034_1552		hypothetical protein	1958	2021	1678	1888	200.036	189.076	209.001	214.356	201.716	204.519	1843.12	1930.23	1886.67	0.954872	0.746502
chromosome	LBUCD034_1553		phosphonate utilization, probable regulatory gene	9552	10066	7761	7745	502.467	484.892	497.728	452.765	468.828	500.097	8309.43	9164.19	8736.81	0.906728	0.428226
chromosome	LBUCD034_1554	nagA	N-acetylglucosamine-6-phosphate deacetylase (EC 3.5.1.25)	9089	9265	6690	6816	297.239	277.466	266.733	247.718	262.592	281.986	7484.07	8307.5	7895.79	0.900881	0.377407
chromosome	LBUCD034_1555	proC	Pyrroline-5-carboxylate reductase (EC 1.5.1.2)	6137	6850	4733	5595	285.204	291.518	268.162	288.96	290.239	276.683	5824.95	5737.46	5781.21	1.01525	0.93925
chromosome	LBUCD034_1559		phosphohydrolase	985	1053	788	981	44.4393	43.5045	43.3429	49.1856	46.345	43.8911	958.901	937.7	948.3	1.02261	0.94217
chromosome	LBUCD034_1560		Di-/tripeptide transporter	28168	20443	22846	19890	699.21	464.698	691.39	548.687	506.693	695.3	19059.6	27000.3	23030	0.705903	0.000140117
chromosome	LBUCD034_1561		PTS system, lactose/cellobiose specific IIA subunit (EC 2.7.1.-)	1535	1543	1152	1250	175.698	161.733	160.757	159.003	160.368	168.227	1306.69	1416.17	1361.43	0.922696	0.56914
chromosome	LBUCD034_1562		PTS system, lactose/cellobiose family IIB component (EC 2.7.1.69)	1471	1706	1293	1321	171.549	182.192	183.838	171.205	176.698	177.693	1412.69	1469.35	1441.02	0.961439	0.851472
chromosome	LBUCD034_1563		hypothetical protein	187	358	174	333	27.5197	48.2458	31.2185	54.4608	51.3533	29.3691	325.735	192.506	259.12	1.69208	0.00392774
chromosome	LBUCD034_1564		autolytic lysozyme (EC 3.2.1.17)	534	1066	457	954	24.0043	43.8814	25.0453	47.6579	45.7697	24.5248	950.209	526.048	738.129	1.80632	3.05017e-06
chromosome	LBUCD034_1565		hypothetical protein	326	536	255	437	25.833	38.8952	24.6353	38.4836	38.6894	25.2341	455.373	306.902	381.137	1.48377	0.0162287
chromosome	LBUCD034_1566		hypothetical protein	1159	1467	985	1481	242.836	281.471	251.609	344.844	313.157	247.222	1395.91	1137.66	1266.78	1.227	0.268922
chromosome	LBUCD034_1567		hypothetical protein	2051	2473	1755	2465	185.066	204.343	193.063	247.181	225.762	189.064	2336.57	2020.31	2178.44	1.15654	0.425154
chromosome	LBUCD034_1568		hypothetical protein	1164	2238	877	1836	24.1428	42.5079	22.1766	42.32	42.414	23.1597	1907.32	1075.93	1491.62	1.77272	1.93168e-07
chromosome	LBUCD034_1569		hypothetical protein	56	130	43	82	14.7289	31.3113	13.7884	23.9682	27.6398	14.2586	97.8528	52.2422	75.0475	1.87306	0.0496925
chromosome	LBUCD034_1570		hypothetical protein	184	493	153	385	8.1819	20.0751	8.29447	19.0255	19.5503	8.23819	409.948	178.607	294.278	2.29525	6.00868e-07
chromosome	LBUCD034_1571		phage minor structural protein	465	1120	338	979	6.67622	14.7255	5.91637	15.6206	15.1731	6.2963	986.099	422.486	704.293	2.33404	2.18395e-11
chromosome	LBUCD034_1572		hypothetical protein	308	717	248	568	15.2297	32.4665	14.9504	31.2124	31.8395	15.0901	600.449	294.159	447.304	2.04124	8.21656e-07
chromosome	LBUCD034_1573		putative phage tail protein	340	756	255	614	10.2263	20.8226	9.35062	20.5232	20.6729	9.78846	641.038	313.581	477.309	2.04425	5.68527e-07
chromosome	LBUCD034_1574		Phage-related tail protein	779	1981	667	1506	5.18011	12.0632	5.4074	11.1292	11.5962	5.29376	1625.74	767.594	1196.67	2.11797	9.60877e-12
chromosome	LBUCD034_1575		hypothetical protein	34	74	19	49	7.64183	15.2309	5.20635	12.2392	13.735	6.42409	56.9202	27.4993	42.2098	2.06988	0.104217
chromosome	LBUCD034_1576		hypothetical protein	169	359	128	287	16.5805	32.2537	15.3102	31.2918	31.7728	15.9454	302.01	156.61	229.31	1.92842	0.000491458
chromosome	LBUCD034_1577		phage major tail protein	673	1976	603	1516	36.3296	97.6804	39.6848	90.9459	94.3131	38.0072	1628.88	679.033	1153.96	2.39882	1.29892e-15
chromosome	LBUCD034_1578		hypothetical protein	301	823	251	540	27.1598	68.0041	27.6118	54.1493	61.0767	27.3858	630.442	292.601	461.522	2.15461	9.41733e-07
chromosome	LBUCD034_1579		putative head-tail joining protein	245	649	209	524	22.7717	55.2394	23.683	54.1251	54.6823	23.2274	548.683	240.953	394.818	2.27714	3.83955e-08
chromosome	LBUCD034_1580		hypothetical protein	232	592	180	423	29.5663	69.0885	27.9668	59.9084	64.4985	28.7666	471.634	217.535	344.585	2.16809	8.27664e-07
chromosome	LBUCD034_1581		phage major capsid protein	905	2738	740	2030	27.0227	74.8668	26.9385	67.362	71.1144	26.9806	2219.96	871.04	1545.5	2.54863	2.49331e-19
chromosome	LBUCD034_1582	clpp3	ATP-dependent caseinolytic protease (EC 3.4.21.92)	591	1738	494	1355	31.2214	84.0794	31.8166	79.5505	81.815	31.519	1444.02	575.205	1009.62	2.51045	3.72019e-16
chromosome	LBUCD034_1583		phage portal protein	380	1066	319	737	12.265	31.5075	12.5526	26.4355	28.9715	12.4088	836.303	370.657	603.48	2.25627	2.85713e-10
chromosome	LBUCD034_1584	terl3	putative terminase large subunit	710	1156	561	850	13.8874	20.706	13.3779	18.4766	19.5913	13.6327	933.563	671.75	802.656	1.38975	0.0113948
chromosome	LBUCD034_1585	ters3	Phage terminase, small subunit	211	320	154	273	15.0771	20.9392	13.4158	21.6788	21.309	14.2464	278.218	192.081	235.15	1.44844	0.0727193
chromosome	LBUCD034_1586		hypothetical protein	1553	2834	1385	2656	138.114	230.803	150.168	262.502	246.652	144.141	2589.03	1563.08	2076.05	1.65636	2.64945e-05
chromosome	LBUCD034_1587		hypothetical protein	3292	5721	2707	4981	136.104	216.599	136.445	228.857	222.728	136.275	5026.65	3177.49	4102.07	1.58196	3.3209e-06
chromosome	LBUCD034_1588		hypothetical protein	437	1135	305	695	39.1456	93.1049	33.3091	69.1871	81.146	36.2274	843.347	389.538	616.442	2.165	0.000548038
chromosome	LBUCD034_1589		phage protein	274	803	273	478	50.5542	135.674	61.4087	98.0105	116.842	55.9814	589.465	292.781	441.123	2.01333	0.00461356
chromosome	LBUCD034_1590		phage primase (EC 3.6.1.-)	2117	6120	1642	3423	34.1198	90.3258	32.2641	61.3099	75.8179	33.192	4377.06	1984.71	3180.88	2.20539	0.00736336
chromosome	LBUCD034_1591		hypothetical protein	608	1871	539	1096	37.9594	106.971	41.0266	76.044	91.5073	39.493	1364.15	610.03	987.088	2.23619	0.00164244
chromosome	LBUCD034_1592		phage DNA/RNA helicase	1163	3409	849	1901	31.807	85.3777	28.3081	57.7781	71.5779	30.0576	2435.14	1058.83	1746.99	2.29985	0.00622871
chromosome	LBUCD034_1593		phage nucleotide-binding protein	684	2103	511	1217	37.4135	105.338	34.0765	73.9778	89.6581	35.745	1525.47	629.663	1077.57	2.42268	0.00120853
chromosome	LBUCD034_1594		hypothetical protein	816	2817	702	1605	35.27	111.5	36.9925	77.0954	94.2979	36.1312	2030.17	806.023	1418.1	2.51875	0.00130913
chromosome	LBUCD034_1595		hypothetical protein	148	590	135	315	28.1468	102.753	31.3013	66.5758	84.6644	29.7241	414.1	150.748	282.424	2.74697	0.00466833
chromosome	LBUCD034_1596		hypothetical protein	2689	3942	2254	3759	361.313	485.048	369.24	561.311	523.18	365.276	3635.16	2620.9	3128.03	1.38699	0.00857416
chromosome	LBUCD034_1597		hypothetical protein	209	724	151	407	23.7029	75.1914	20.8782	51.2964	63.2439	22.2905	518.889	189.346	354.117	2.74042	0.00120057
chromosome	LBUCD034_1598		hypothetical protein	5766	9355	4834	8164	484.885	720.414	495.6	762.966	741.69	490.242	8229.6	5620.43	6925.02	1.46423	8.69706e-05
chromosome	LBUCD034_1599		hypothetical protein	98	283	72	176	17.5573	46.4294	15.7263	35.0415	40.7355	16.6418	211.702	89.4945	150.598	2.36553	8.42665e-05
chromosome	LBUCD034_1600		hypothetical protein	110	315	111	225	23.0474	60.4386	28.3539	52.3902	56.4144	25.7007	250.914	118.372	184.643	2.11971	0.000151113
chromosome	LBUCD034_1601		transposase	441	571	381	556	13.3616	15.8428	14.0737	18.7212	17.282	13.7176	532.594	436.564	484.579	1.21997	0.257421
chromosome	LBUCD034_1602		transposase	275	356	206	318	13.8191	16.3821	12.6204	17.7587	17.0704	13.2197	317.018	253.483	285.25	1.25065	0.298943
chromosome	LBUCD034_1603		hypothetical protein	236	482	201	402	24.7236	46.2403	25.6718	46.8019	46.5211	25.1977	414.234	231.91	323.072	1.78618	0.000431183
chromosome	LBUCD034_1604		phage repressor LexA (EC 3.4.21.88)	4404	5705	3683	5218	228.745	271.353	233.221	301.194	286.274	230.983	5144.31	4287.38	4715.85	1.19987	0.108631
chromosome	LBUCD034_1605		hypothetical protein	51	87	40	105	12.1241	18.9396	11.5931	27.7399	23.3398	11.8586	91.7965	48.076	69.9363	1.9094	0.0709917
chromosome	LBUCD034_1606		hypothetical protein	3934	5398	3510	4816	234.934	295.201	255.552	319.621	307.411	245.243	4803.86	3960.47	4382.17	1.21295	0.0775719
chromosome	LBUCD034_1608	slpB	Surface layer protein	2605183	2866488	2245967	2715597	57611.3	58048.9	60552.7	66737.9	62393.4	59082	2.63401e+06	2.57615e+06	2.60508e+06	1.02246	0.914644
chromosome	LBUCD034_1609	int2	bacteriophage integrase	4211	7120	3660	6737	137.713	213.228	145.926	244.847	229.037	141.819	6538.24	4181.66	5359.95	1.56355	0.00027017
chromosome	LBUCD034_1617	lysS	lysyl-tRNA synthetase (EC 6.1.1.6)	19444	20730	16164	18776	478.81	467.468	485.274	513.829	490.648	482.042	18595.9	18871.7	18733.8	0.985383	0.897019
chromosome	LBUCD034_1618		tRNA-dihydrouridine synthase (EC 1.-.-.-)	5215	5499	3955	4173	191.865	185.268	177.398	170.619	177.944	184.632	4508.92	4835.75	4672.34	0.932415	0.590481
chromosome	LBUCD034_1619	hsp33	heat shock protein Hsp33 protein	1917	2069	1452	1829	79.256	78.3331	73.1876	84.0353	81.1842	76.2218	1832.39	1776.5	1804.45	1.03146	0.893719
chromosome	LBUCD034_1620	ftsH	cell division protease FtsH (EC 3.4.24.-)	66266	67521	54034	60632	1150.51	1073.53	1143.75	1169.88	1121.71	1147.13	60294.4	63690.1	61992.3	0.946685	0.631495
chromosome	LBUCD034_1621	hpt	hypoxanthine phosphoribosyltransferase (EC 2.4.2.8)	6885	6997	5373	5993	470.226	437.612	447.384	454.868	446.24	458.805	6095.85	6474.23	6285.04	0.941555	0.61396
chromosome	LBUCD034_1622	tilS	tRNA(Ile)-lysidine synthase (EC 6.3.4.-)	8233	8461	6540	7546	220.769	207.767	213.806	224.872	216.319	217.287	7528.28	7810.1	7669.19	0.963917	0.758173
chromosome	LBUCD034_1623		S1 RNA-binding domain protein	12836	11998	9967	11326	938.91	803.671	888.832	920.681	862.176	913.871	11003.7	12040.4	11522.1	0.913896	0.394544
chromosome	LBUCD034_1624		putative septum formation initiator protein	14626	18322	12234	15887	1319.73	1513.94	1345.83	1593.09	1553.51	1332.78	16064.1	14240.2	15152.2	1.12808	0.297395
chromosome	LBUCD034_1625		S4 RNA-binding domain protein	2021	1492	1558	1312	274.54	185.602	258.029	198.067	191.835	266.285	1317.74	1889.04	1603.39	0.697568	0.00103093
chromosome	LBUCD034_1626		polysaccharides export protein	9180	6098	6681	5412	212.91	129.514	188.911	139.492	134.503	200.91	5411.84	8345.57	6878.71	0.648469	3.05017e-06
chromosome	LBUCD034_1627	mfd	transcription-repair coupling factor (EC 3.6.1.-)	21674	15892	17256	13898	230.974	155.087	224.194	164.594	159.841	227.584	13995.6	20583.8	17289.7	0.67993	2.95417e-05
chromosome	LBUCD034_1628	pth	peptidyl-tRNA hydrolase, PTH1 family (EC 3.1.1.29)	3514	2883	3012	2864	232.296	174.526	242.748	210.402	192.464	237.522	2718.87	3464.46	3091.67	0.784788	0.0473804
chromosome	LBUCD034_1629	ldhL	L-lactate dehydrogenase (EC 1.1.1.27)	33102	39913	26981	26479	1294.94	1429.83	1286.81	1151.16	1290.49	1290.87	30727.1	31808.9	31268	0.965991	0.886999
chromosome	LBUCD034_1630		cystathionine beta-synthase (CBS) domain protein	5764	6905	4904	6596	331.411	363.564	343.759	421.465	392.515	337.585	6373.58	5661.03	6017.31	1.12587	0.415091
chromosome	LBUCD034_1631		toxin-antitoxin system, toxin component, MazF family	5338	6477	4147	6785	554.514	616.145	525.205	783.289	699.717	539.86	6292.34	5008.41	5650.38	1.25636	0.305293
chromosome	LBUCD034_1632		hypothetical protein	3810	4384	3001	4833	495.773	522.4	476.085	698.896	610.648	485.929	4385.27	3599.14	3992.2	1.21842	0.477627
chromosome	LBUCD034_1633	alr	Alanine racemase (EC 5.1.1.1)	4163	3290	2995	3433	137.232	99.3163	120.367	125.766	112.541	128.8	3189.14	3763.98	3476.56	0.847281	0.326703
chromosome	LBUCD034_1634	acpS	4'-phosphopantetheinyl transferase (EC 2.7.8.7)	1797	1296	1377	1586	185.118	122.259	172.94	181.569	151.914	179.029	1378.93	1674.73	1526.83	0.823373	0.428094
chromosome	LBUCD034_1635		DEAD box ATP-dependent RNA helicase SrmB	25388	25898	20830	23593	619.016	578.248	619.189	639.285	608.767	619.102	23303.3	24477.3	23890.3	0.952036	0.668385
chromosome	LBUCD034_1636	murF	UDP-N-acetylmuramoylalanyl-D-glutamyl-2,6-diaminopimelate--D-alanyl-D-alanine ligase (EC 6.3.2.10)	9032	9351	6938	8838	241.148	228.63	225.837	262.236	245.433	233.493	8581.71	8427.54	8504.63	1.01829	0.969271
chromosome	LBUCD034_1637		hypothetical protein	3062	5385	2631	4176	147.859	238.123	154.89	224.099	231.111	151.374	4462.44	3022.65	3742.54	1.47633	8.12438e-05
chromosome	LBUCD034_1638		protein-tyrosine phosphatase (EC 3.1.3.48)	1450	2476	1228	2363	114.901	179.673	118.636	208.093	193.883	116.769	2284.29	1420.74	1852.51	1.60782	0.000196655
chromosome	LBUCD034_1639	srtA	sortase A (EC 3.4.22.70)	672	782	539	549	34.613	36.8851	33.847	31.4254	34.1553	34.23	617.88	640.561	629.221	0.964592	0.889137
chromosome	LBUCD034_1640		multidrug resistance protein mdtG	1497	1830	1128	1254	45.1356	50.527	41.4636	42.0178	46.2724	43.2996	1429.8	1383.79	1406.8	1.03324	0.827443
chromosome	LBUCD034_1641	rpmE	50S ribosomal protein L31 type B	49617	46540	44904	44439	7215.94	6198.17	7961.74	7182.32	6690.24	7588.84	42948.6	50327.6	46638.1	0.853381	0.252186
chromosome	LBUCD034_1642	mura3	UDP-N-acetylglucosamine 1-carboxyvinyltransferase (EC 2.5.1.7)	12280	13805	9541	10880	354.679	365.131	335.964	349.224	357.178	345.321	11531.5	11522.3	11526.9	1.00079	1
chromosome	LBUCD034_1643		hydrophobe/amphiphile efflux-3 family efflux transporter	396	583	357	408	5.55649	7.49115	6.10709	6.36215	6.92665	5.83179	459.966	400.849	430.408	1.14748	0.417039
chromosome	LBUCD034_1644		transcriptional regulator, TetR family	8816	9918	7325	11952	592.291	610.186	599.973	892.364	751.275	596.132	10455.4	8554.24	9504.8	1.22224	0.59114
chromosome	LBUCD034_1645	pyrG	CTP synthetase (EC 6.3.4.2)	23833	16245	19455	10906	546.602	341.183	543.982	277.969	309.576	545.292	12573.8	22919.2	17746.5	0.548615	5.87687e-11
chromosome	LBUCD034_1646	rpoC	DNA-directed RNA polymerase subunit delta (EC 2.7.7.6)	13998	16386	11552	15614	840.001	900.454	845.147	1041.28	970.866	842.574	15104.6	13535.7	14320.2	1.11591	0.437795
chromosome	LBUCD034_1647		hypothetical protein	4292	5668	3518	5296	315.814	381.924	315.594	433.07	407.497	315.704	5169.66	4136	4652.83	1.24992	0.0436158
chromosome	LBUCD034_1648		lipoate--protein ligase A	2998	2761	2461	2015	134.278	113.243	134.383	100.296	106.77	134.33	2221.78	2891.2	2556.49	0.768463	0.0194472
chromosome	LBUCD034_1649		HD family metal-dependent phosphohydrolase	5169	4771	4197	3761	143.591	121.368	142.142	116.108	118.738	142.866	3985.72	4957.47	4471.6	0.803984	0.0439481
chromosome	LBUCD034_1650		HAD superfamily hydrolase (EC 3.6.1.-)	3354	2931	2736	2563	153.561	122.888	152.719	130.408	126.648	153.14	2581.11	3224.28	2902.7	0.800521	0.0421983
chromosome	LBUCD034_1651		hypothetical protein	9067	9464	6981	6833	903.906	863.99	848.473	757.023	810.507	876.189	7576.9	8469.76	8023.33	0.894582	0.36083
chromosome	LBUCD034_1652	prsa3	ribose-phosphate pyrophosphokinase (EC 2.7.6.1)	22468	25497	17180	19010	849.372	882.668	791.804	798.645	840.656	820.588	20728.5	20917.5	20823	0.990967	0.960548
chromosome	LBUCD034_1653	glmU	N-acetylglucosamine-1-phosphateuridyltransferase (EC 2.3.1.157)	13154	13937	10307	11343	354.263	343.726	338.424	339.496	341.611	346.344	11830.1	12394	12112.1	0.954507	0.713276
chromosome	LBUCD034_1654	purR	pur operon repressor	7515	8028	5912	7346	340.289	332.89	326.373	369.664	351.277	333.331	7240.74	7094.76	7167.75	1.02058	0.934535
chromosome	LBUCD034_1655		zinc/iron ABC transporter, permease protein	1921	1664	1462	1237	88.6082	70.2869	82.2157	63.4095	66.8482	85.4119	1350.89	1784.35	1567.62	0.757076	0.0175676
chromosome	LBUCD034_1656		ABC-type Mn/Zn transport system, ATPase component	1632	1526	1242	1199	88.4843	75.7662	82.0973	72.2443	74.0053	85.2908	1272.76	1515.87	1394.31	0.839619	0.17283
chromosome	LBUCD034_1657	ispE	4-diphosphocytidyl-2-C-methyl-D-erythritolkinase (EC 2.7.1.148)	4360	5218	3660	3949	185.214	202.986	189.553	186.429	194.708	187.384	4272.87	4252.74	4262.8	1.00473	0.950379
chromosome	LBUCD034_1658		hypothetical protein	8437	12926	7337	9856	1256.58	1762.96	1332.24	1631.33	1697.14	1294.41	10623.3	8380.57	9501.95	1.26762	0.0155697
chromosome	LBUCD034_1659	ksgA	dimethyladenosine transferase (EC 2.1.1.-)	5542	5688	4355	4483	230.67	216.8	220.991	207.363	212.082	225.83	4751.33	5229.21	4990.27	0.908614	0.436174
chromosome	LBUCD034_1660	rnmV	ribonuclease M5 (EC 3.1.26.8)	3490	3519	2660	2680	228.268	210.772	212.11	194.802	202.787	220.189	2890.43	3244.04	3067.24	0.890996	0.357894
chromosome	LBUCD034_1661	tatD	TatD DNase family protein (EC 3.1.21.-)	5675	5680	4362	4781	270.861	248.259	253.821	253.594	250.926	262.341	4904.39	5296.81	5100.6	0.925913	0.519741
chromosome	LBUCD034_1662	metG	Methionyl-tRNA synthetase (EC 6.1.1.10)	28982	36067	23828	28066	529.984	603.975	531.23	570.365	587.17	530.607	29938.6	27971.6	28955.1	1.07032	0.563284
chromosome	LBUCD034_1663		hypothetical protein	4262	4329	3212	3240	186.169	173.164	171.053	157.282	165.223	178.611	3525.89	3940.03	3732.96	0.89489	0.369351
chromosome	LBUCD034_1664		NAD-dependent deacetylase (EC 3.5.1.-)	4540	4761	3466	3681	234.822	225.505	218.561	211.586	218.546	226.692	3939.52	4223.44	4081.48	0.932775	0.592148
chromosome	LBUCD034_1665		hypothetical protein	5181	5442	4095	3994	195.263	187.819	188.158	167.284	177.552	191.711	4390.93	4902.64	4646.79	0.895626	0.383214
chromosome	LBUCD034_1666	mvaA	3-hydroxy-3-methylglutaryl-CoA reductase (EC 1.1.1.88)	4352	4423	3479	3493	129.013	120.071	125.736	115.075	117.573	127.375	3698.33	4141.47	3919.9	0.892998	0.361193
chromosome	LBUCD034_1667	ppx	Exopolyphosphatase (EC 3.6.1.11)	7920	6967	6360	5241	314.808	253.595	308.204	231.512	242.554	311.506	5688.46	7553.92	6621.19	0.753047	0.00527291
chromosome	LBUCD034_1668	trpS	Tryptophanyl-tRNA synthetase (EC 6.1.1.2)	7559	6643	5871	5878	275.642	221.83	261.008	238.204	230.017	268.325	5886.23	7091.41	6488.82	0.830051	0.0706981
chromosome	LBUCD034_1669	sera3	D-3-phosphoglycerate dehydrogenase (EC 1.1.1.95)	3344	3676	2390	2363	130.816	131.687	113.986	102.73	117.209	122.401	2790.23	3014.11	2902.17	0.925723	0.715289
chromosome	LBUCD034_1670		DNA helicase (EC 3.6.1.-)	5972	6661	4960	5281	95.8761	97.9275	97.0807	94.2204	96.0739	96.4784	5580.45	5793.5	5686.98	0.963225	0.808802
chromosome	LBUCD034_1671	gshr3	glutathione reductase (NADPH) (EC 1.8.1.7)	1833	2948	1424	2437	51.1493	75.332	48.4449	75.5738	75.4529	49.7971	2522.14	1719.81	2120.97	1.46652	0.000391565
chromosome	LBUCD034_1672	hepT	heptaprenyl diphosphate synthase (EC 2.5.1.30)	3973	4088	3409	3622	150.654	141.955	157.598	152.634	147.294	154.126	3624.8	3919.11	3771.96	0.924903	0.545273
chromosome	LBUCD034_1673	cydC	cytochrome bd biosynthesis ABC-type transporter, ATPase and permease component (EC 3.6.3.-)	7603	11556	6006	8283	161.767	225.158	155.794	195.853	210.506	158.781	9220.04	7192.54	8206.29	1.28189	0.0120179
chromosome	LBUCD034_1674	cydD	cytochrome D ABC transporter, ATP-binding and permease protein (EC 3.6.3.-)	5644	8424	4209	5792	120.918	165.272	109.937	137.902	151.587	115.428	6591.98	5191.19	5891.59	1.26984	0.0366692
chromosome	LBUCD034_1675	cydB	cytochrome bd-I oxidase subunit II (EC 1.10.3.-)	43662	81694	33493	52810	1596.86	2736.08	1493.41	2146.44	2441.26	1545.14	62164.1	40712.5	51438.3	1.52691	0.00659276
chromosome	LBUCD034_1676	cydA	cytochrome bd-I oxidase subunit I (EC 1.10.3.-)	53804	98942	39836	64904	1371.37	2309.38	1237.87	1838.44	2073.91	1304.62	75784.4	49316.3	62550.3	1.5367	0.00413182
chromosome	LBUCD034_1677	ndh	NADH dehydrogenase (EC 1.6.99.3)	34986	46285	28027	30991	812.95	984.883	793.975	800.282	892.583	803.463	35782	33328.6	34555.3	1.07361	0.576645
chromosome	LBUCD034_1678	fepC	iron complex transport system ATP-binding protein (EC 3.6.3.34)	15637	15920	12100	11887	746.337	695.824	704.089	630.51	663.167	725.213	12951.8	14642.9	13797.3	0.884505	0.286824
chromosome	LBUCD034_1679	fepD	ABC-type Fe3+-siderophore transport system, permease component	12661	13237	9257	9001	486.064	465.361	433.268	384.02	424.69	459.666	10305.7	11535.5	10920.6	0.89339	0.415256
chromosome	LBUCD034_1680	fepB	ABC-type Fe3+-hydroxamate transport system, periplasmic component	25239	33086	19613	21881	1033.11	1240.2	978.767	995.359	1117.78	1005.94	25435.2	23683.7	24559.5	1.07395	0.612355
chromosome	LBUCD034_1681		iron-regulated surface determinant protein	21808	27481	16674	18792	994.781	1147.94	927.284	952.627	1050.28	961.033	21450.6	20302.2	20876.4	1.05656	0.653174
chromosome	LBUCD034_1682		Cell surface protein	28781	38203	22394	27932	896.183	1089.34	850.126	966.565	1027.95	873.154	30768.8	27024.4	28896.6	1.13856	0.227283
chromosome	LBUCD034_1688		phosphatidylglycerol--membrane-oligosaccharideglycerophosphotransferase (EC 2.7.8.-)	17249	14294	13599	11217	309.925	235.191	297.893	223.979	229.585	303.909	11914.5	16301.8	14108.2	0.73087	0.0011161
chromosome	LBUCD034_1689		integral membrane protein	8171	6918	6342	5566	293.628	227.655	277.85	222.282	224.969	285.739	5838.4	7662.98	6750.69	0.761897	0.00631471
chromosome	LBUCD034_1690	cpoA	monoglucosyldiacylglycerol glycosyltransferase (EC 2.4.1.-)	8962	8763	7286	6773	324.887	290.907	322.016	272.864	281.885	323.451	7249.85	8600.74	7925.3	0.842933	0.122762
chromosome	LBUCD034_1691		putative 1,2-diacylglycerol 3-glucosyltransferase (EC 2.4.1.157)	10608	10816	8512	8644	331.984	309.974	324.771	300.633	305.304	328.377	9097.54	10113.8	9605.67	0.899518	0.369512
chromosome	LBUCD034_1692	ptsI	phosphotransferase system, enzyme I, PtsI (EC 2.7.3.9)	70933	64293	56476	61601	1524.97	1265.76	1480.26	1471.77	1368.76	1502.62	59442.1	67366.2	63404.2	0.882373	0.231059
chromosome	LBUCD034_1693	ptsH2	phosphocarrier protein HPr (EC 2.7.11.-)	28058	28059	23194	29057	3897.16	3568.93	3927.6	4485.18	4027.06	3912.38	27082.5	27154.5	27118.5	0.997351	0.954522
chromosome	LBUCD034_1694		hypothetical protein	3019	3708	2775	3470	533.146	599.65	597.458	681.006	640.328	565.302	3384.8	3087.63	3236.21	1.09625	0.5561
chromosome	LBUCD034_1695	clpA	ATP-dependent Clp protease ATP-binding subunit ClpA	78258	83736	66315	64923	1283.04	1257.18	1325.51	1182.9	1220.04	1304.27	69383.3	76701.7	73042.5	0.904587	0.411109
chromosome	LBUCD034_1696		hypothetical protein	5614	6975	4629	6358	183.595	208.886	184.56	231.072	219.979	184.078	6278.17	5426.22	5852.19	1.15701	0.217974
chromosome	LBUCD034_1697		transcriptional regulator, Cro/CI family	429	406	294	324	26.9198	23.3301	22.4917	22.5943	22.9622	24.7058	341.248	379.191	360.219	0.899936	0.583506
chromosome	LBUCD034_1698		dipeptidase A (EC 3.4.-.-)	15923	12591	12957	10754	412.655	298.812	409.381	309.721	304.267	411.018	10953.5	15288.1	13120.8	0.716469	0.000437475
chromosome	LBUCD034_1699	prfC	peptide chain release factor 3	11782	9178	9305	7900	275.846	196.775	265.598	205.548	201.161	270.722	8016.4	11144.6	9580.51	0.719307	0.000540503
chromosome	LBUCD034_1700	tagf3	CDP-glycerol glycerophosphotransferase (EC 2.7.8.12)	22135	16522	17573	15306	405.375	277.086	392.36	311.514	294.3	398.867	15000.3	20991.9	17996.1	0.714573	0.000271752
chromosome	LBUCD034_1701		hypothetical protein	8467	6285	6842	5814	365.969	248.768	360.545	279.273	264.02	363.257	5701.7	8101.02	6901.36	0.703825	0.000234741
chromosome	LBUCD034_1702	tagD	glycerol-3-phosphate cytidylyltransferase (EC 2.7.7.39)	9709	8043	8225	8386	876.062	664.589	904.81	840.918	752.754	890.436	7792.98	9514.55	8653.76	0.81906	0.195247
chromosome	LBUCD034_1703		permease	7990	8830	6369	7405	266.948	270.156	259.425	274.943	272.55	263.186	7609.85	7592.66	7601.25	1.00226	1
chromosome	LBUCD034_1705		hypothetical protein	13051	12752	11003	11686	876.813	784.542	901.229	872.504	828.523	889.021	11510.6	12758	12134.3	0.902222	0.360962
chromosome	LBUCD034_1706	recX	recombination regulator RecX	3220	2976	2509	2471	149.643	126.651	142.155	127.618	127.134	145.899	2551.79	3025.6	2788.69	0.8434	0.137116
chromosome	LBUCD034_1707		flavodoxin	4883	6532	4182	6190	402.417	492.959	420.18	566.916	529.938	411.298	6003.21	4812.13	5407.67	1.24752	0.0781034
chromosome	LBUCD034_1708		tRNA-processing ribonuclease BN (EC 3.1.-.-)	4097	4016	3150	2926	168.821	151.54	158.246	133.99	142.765	163.533	3229.1	3824.51	3526.8	0.844318	0.146385
chromosome	LBUCD034_1709	wecB	UDP-N-acetylglucosamine 2-epimerase (EC 5.1.3.14)	6175	6864	5054	5503	205.752	209.44	205.307	203.772	206.606	205.529	5782.56	5946.15	5864.36	0.972489	0.855819
chromosome	LBUCD034_1710		glucosyltransferase (EC 2.4.1.-)	5576	5236	4453	4771	218.131	187.572	212.377	207.416	197.494	215.254	4711.94	5303.61	5007.77	0.888441	0.290569
chromosome	LBUCD034_1711		cell wall teichoic acid glycosylation protein gtcA	2730	2508	2221	2032	226.494	190.545	224.649	187.351	188.948	225.572	2124.03	2620.87	2372.45	0.810432	0.0684588
chromosome	LBUCD034_1713		ABC-type amino acid transport system, periplasmic component	13770	17515	10549	12357	766.765	893.127	716.144	764.679	828.903	741.454	13870.9	12831.5	13351.2	1.08101	0.499096
chromosome	LBUCD034_1714		ABC-type amino acid transport system, permease component	15998	19994	12444	15090	706.299	808.347	669.798	740.373	774.36	688.049	16350.7	15019.4	15685	1.08864	0.468239
chromosome	LBUCD034_1717		Na+/xyloside symporter related transporter	268	341	262	305	8.97821	10.4613	10.7008	11.3551	10.9082	9.83951	303.869	283.389	293.629	1.07227	0.75956
chromosome	LBUCD034_1718		Na+/xyloside symporter related transporter	47	68	43	44	6.6782	8.84801	7.44889	6.94789	7.89795	7.06355	51.766	47.9488	49.8574	1.07961	0.874834
chromosome	LBUCD034_1720		ATP-dependent RNA helicase (EC 3.6.1.-)	7403	6008	6117	5301	212.824	158.168	214.394	169.359	163.763	213.609	5315.63	7163.03	6239.33	0.742093	0.00249427
chromosome	LBUCD034_1721		oxidoreductase (EC 1.-.-.-)	5509	5109	4480	4260	203.895	173.159	202.15	175.22	174.189	203.023	4390.16	5287.67	4838.92	0.830264	0.086737
chromosome	LBUCD034_1722		hypothetical protein	513	825	398	810	51.5577	75.9285	48.7663	90.4689	83.1987	50.162	773.013	481.004	627.008	1.60708	0.00175102
chromosome	LBUCD034_1723		Lyzozyme M1 (1,4-beta-N-acetylmuramidase) (EC 3.2.1.17)	6495	3492	5254	3590	317.351	156.246	312.976	194.937	175.591	315.164	3356.72	6217.54	4787.13	0.53988	5.04267e-11
chromosome	LBUCD034_1724	gntR	gluconate operon transcriptional regulator, RpiR family	10203	4715	8098	4595	447.26	189.273	432.784	223.849	206.561	440.022	4399.89	9674.81	7037.35	0.454778	1.40285e-18
chromosome	LBUCD034_1725	gntk1	gluconokinase (EC 2.7.1.12)	54202	28493	40586	22597	1286.05	619.094	1174.03	595.844	607.469	1230.04	23874.5	49951.4	36913	0.477955	2.13059e-17
chromosome	LBUCD034_1726	gntP	H+/gluconate symporter	60078	28387	45570	23554	1635.84	707.815	1512.74	712.735	710.275	1574.29	24332.2	55713.4	40022.8	0.436739	1.16669e-21
chromosome	LBUCD034_1727		putative biotin transporter bioY	891	797	667	711	60.8528	49.8466	55.5379	53.9648	51.9057	58.1953	709.241	821.024	765.132	0.863849	0.311407
chromosome	LBUCD034_1728	birA	BirA family transcriptional regulator, biotin operon repressor / biotin-[acetyl-CoA-carboxylase] ligase (EC 6.3.4.15)	9316	7979	7163	7100	347.923	272.883	326.144	294.679	283.781	337.033	7090.95	8696.6	7893.77	0.815371	0.0422924
chromosome	LBUCD034_1729	fabI	enoyl-[acyl-carrier-protein] reductase (NADH) (EC 1.3.1.9)	6592	5937	5065	5298	322.09	265.645	301.718	287.681	276.663	311.904	5284.12	6151.61	5717.87	0.858982	0.151196
chromosome	LBUCD034_1730	accA	acetyl-CoA carboxylase carboxyl transferase subunit alpha (EC 6.4.1.2)	6939	6353	5345	5495	333.768	279.835	313.442	293.734	286.784	323.605	5562.92	6483.37	6023.15	0.858029	0.151601
chromosome	LBUCD034_1731	accD	acetyl-CoA carboxylase carboxyl transferase subunit beta (EC 6.4.1.2)	7462	6780	5442	5945	327.105	272.168	290.838	289.616	280.892	308.972	5979.16	6790.45	6384.81	0.880525	0.229556
chromosome	LBUCD034_1732	accC	Biotin carboxylase (EC 6.4.1.2)	15347	13597	10936	11764	412.427	334.612	358.297	351.331	342.971	385.362	11907.8	13813.6	12860.7	0.862035	0.138421
chromosome	LBUCD034_1733	fabZ1	3R-hydroxymyristoyl ACP dehydrase (EC 4.2.1.-)	4635	4196	3565	3772	412.208	341.725	386.533	372.8	357.263	399.37	3749.07	4327.53	4038.3	0.866331	0.189539
chromosome	LBUCD034_1734	accB	acetyl-CoA carboxylase biotin carboxyl carrier protein (EC 6.4.1.2)	6027	5343	4776	4915	471.547	382.811	455.564	427.352	405.081	463.556	4832.64	5710.51	5271.57	0.846272	0.11416
chromosome	LBUCD034_1735	fabF	3-oxoacyl-[acyl-carrier-protein] synthase II (EC 2.3.1.179)	14874	13151	10881	11742	448.461	363.104	399.97	393.439	378.271	424.216	11708.2	13555.3	12631.7	0.863738	0.144653
chromosome	LBUCD034_1736	fabg3	3-oxoacyl-[acyl-carrier protein] reductase (EC 1.1.1.100)	10404	8881	7711	8213	527.098	412.029	476.281	462.414	437.222	501.69	8055.48	9540.95	8798.22	0.844306	0.0885077
chromosome	LBUCD034_1737	fabD	[acyl-carrier-protein] S-malonyltransferase (EC 2.3.1.39)	11335	9973	8541	9124	457.911	368.944	420.658	409.622	389.283	439.285	8994.08	10477.8	9735.95	0.858392	0.131755
chromosome	LBUCD034_1738	acpP2	Acyl carrier protein	5294	4521	4259	4397	818.041	639.735	802.342	755.068	697.402	810.192	4214.17	5053.91	4634.04	0.833844	0.0857351
chromosome	LBUCD034_1739	fabH	3-oxoacyl-(acyl carrier protein) synthase III (EC 2.3.1.180)	9962	8656	7706	8200	375.451	298.744	354.077	343.447	321.095	364.764	7953.79	9327.13	8640.46	0.852759	0.115925
chromosome	LBUCD034_1740		transcriptional regulator, MarR family	6084	5051	4741	5034	482.11	366.529	458.023	443.31	404.92	470.066	4771.99	5716.92	5244.46	0.834714	0.138096
chromosome	LBUCD034_1741	fabZ2	3R-hydroxymyristoyl ACP dehydrase (EC 4.2.1.-)	8024	7029	6482	6890	665.711	534.027	655.639	635.261	584.644	660.675	6580.19	7675.96	7128.08	0.857246	0.182316
chromosome	LBUCD034_1742	pdp	pyrimidine-nucleoside phosphorylase (EC 2.4.2.2)	6842	6603	5075	4726	194.883	172.229	176.233	149.597	160.913	185.558	5264.66	6276.81	5770.74	0.838749	0.11205
chromosome	LBUCD034_1743	deoR	deoxyribose operon repressor	12508	12872	9467	8343	489.308	461.121	451.51	362.706	411.913	470.409	9806.38	11587.1	10696.8	0.846316	0.26282
chromosome	LBUCD034_1744	deoD	Purine-nucleoside phosphorylase (EC 2.4.2.1)	8296	9078	6590	5806	430.896	431.787	417.302	335.135	383.461	424.099	6875.06	7869.84	7372.45	0.873597	0.419715
chromosome	LBUCD034_1745	deob3	Phosphopentomutase (EC 5.4.2.7)	12448	13048	8985	8077	385.663	370.192	339.381	278.097	324.145	362.522	9740.95	11272.4	10506.7	0.864144	0.47723
chromosome	LBUCD034_1746	deoC	Deoxyribose-phosphate aldolase (EC 4.1.2.4)	6871	8438	5580	5334	379.187	426.43	375.429	327.133	376.781	377.308	6357.47	6590.44	6473.96	0.96465	0.914644
chromosome	LBUCD034_1747	gbuC	glycine betaine/proline transport system substrate-binding protein (EC 3.6.3.32)	7528	8606	6030	7387	309.168	323.661	301.921	337.148	330.405	305.544	7505.96	7171.01	7338.48	1.04671	0.761853
chromosome	LBUCD034_1748	gbuB	glycine betaine/proline transport system permease protein (EC 3.6.3.32)	5384	5869	4274	4826	234.352	233.938	226.808	233.447	233.693	230.58	5007.69	5105.75	5056.72	0.980795	0.889066
chromosome	LBUCD034_1749	gbuA	glycine betaine/proline transport system ATP-binding protein (EC 3.6.3.32)	5740	6662	5146	5814	177.392	188.539	193.888	199.68	194.109	185.64	5860.65	5793.25	5826.95	1.01163	0.929072
chromosome	LBUCD034_1751	trmA	tRNA (uracil-5-)-methyltransferase (EC 2.1.1.35)	5411	6183	4430	5292	146.367	153.158	146.093	159.083	156.12	146.23	5384.69	5211.24	5297.96	1.03328	0.834603
chromosome	LBUCD034_1752	dgka7	diacylglycerol kinase (EC 2.7.1.107)	30037	28032	24256	22238	1115.05	952.94	1097.78	917.426	935.183	1106.42	23491.7	28729	26110.4	0.817701	0.0491325
chromosome	LBUCD034_1753	gatB	aspartyl/glutamyl-tRNA amidotransferase subunit B (EC 6.3.5.6)	38967	38877	31840	30462	1016.25	928.475	1012.36	882.875	905.675	1014.31	32381	37491.4	34936.2	0.863693	0.181407
chromosome	LBUCD034_1754	gatA	aspartyl/glutamyl-tRNA amidotransferase subunit A (EC 6.3.5.6)	32143	31041	25263	24171	814.231	720.065	780.202	680.447	700.256	797.217	25775	30331.5	28053.3	0.849778	0.125356
chromosome	LBUCD034_1755	gatC	aspartyl/glutamyl-tRNA amidotransferase subunit C (EC 6.3.5.6)	7620	7431	6198	6349	905.738	808.853	898.174	838.67	823.762	901.956	6465.7	7314.64	6890.17	0.88394	0.278163
chromosome	LBUCD034_1756		pheromone lipoprotein CamS	7198	7227	5833	5779	390.264	358.822	385.566	348.207	353.514	387.915	6080.49	6896.63	6488.56	0.88166	0.282615
chromosome	LBUCD034_1757		pheromone lipoprotein CamS	4024	3857	3101	2818	379.724	333.299	356.757	295.521	314.41	368.24	3105.37	3760.59	3432.98	0.825767	0.0924934
chromosome	LBUCD034_1758	ligA	NAD-dependent DNA ligase (EC 6.5.1.2)	14184	14885	11386	11257	259.378	249.263	253.844	228.768	239.016	256.611	12184.7	13525.9	12855.3	0.900841	0.387457
chromosome	LBUCD034_1759	pcrA	DNA helicase II / ATP-dependent DNA helicase PcrA (EC 3.6.1.-)	13246	13751	10437	10174	219.791	208.946	211.136	187.609	198.278	215.463	11138.1	12515.1	11826.6	0.889976	0.327839
chromosome	LBUCD034_1760	purk3	5-(carboxyamino)imidazole ribonucleotide synthase (EC 6.3.4.18)	9330	10950	7803	9602	298.024	320.302	303.873	340.855	330.578	300.949	9656.91	9083.22	9370.06	1.06316	0.646481
chromosome	LBUCD034_1761	xpt	xanthine phosphoribosyltransferase (EC 2.4.2.22)	4767	5350	3780	4768	308.527	317.085	298.264	342.943	330.014	303.395	4758.43	4518.14	4638.28	1.05318	0.747772
chromosome	LBUCD034_1762		Mannosyl-glycoprotein endo-beta-N-acetylglucosaminidase (EC 3.2.1.96)	4513	4982	3412	4631	264.402	267.287	243.707	301.517	284.402	254.054	4531.36	4178.5	4354.93	1.08445	0.593457
chromosome	LBUCD034_1763		hypothetical protein	3912	5213	3521	5476	483.593	590.124	530.65	752.286	671.205	507.121	5072.31	3956.5	4514.41	1.28202	0.270221
chromosome	LBUCD034_1764		hypothetical protein	2882	3049	2318	3097	179.028	173.444	175.551	213.8	193.622	177.29	2911.16	2750.97	2831.06	1.05823	0.82954
chromosome	LBUCD034_1766	rpsI	30S ribosomal protein S9	30151	28873	26531	26079	2845.19	2495.03	3052.28	2734.88	2614.96	2948.74	25862.5	30134	27998.2	0.858251	0.149426
chromosome	LBUCD034_1767	rplM	50S ribosomal protein L13	41018	37741	34310	33977	3426.05	2886.74	3493.82	3153.86	3020.3	3459.94	33747.2	39936.2	36841.7	0.845028	0.0985696
chromosome	LBUCD034_1768	truA	tRNA pseudouridine synthase A (EC 5.4.99.12)	2055	1567	1564	1246	110.932	77.4621	102.93	74.7484	76.1053	106.931	1314.71	1908.82	1611.77	0.688755	0.000759146
chromosome	LBUCD034_1769	cbiQ	ABC-type cobalt transport system, permease component	2753	2107	2047	1811	127.94	89.6683	115.979	93.5311	91.5997	121.959	1838.96	2528.54	2183.75	0.727281	0.00260317
chromosome	LBUCD034_1770	cbiO1	cobalt transport system ATP-binding protein	2236	1874	1802	1599	94.6608	72.6512	93.0067	75.2289	73.9401	93.8337	1629.44	2136.46	1882.95	0.762683	0.0160969
chromosome	LBUCD034_1771	cbiO2	cobalt/nickel transport system ATP-binding protein	1526	1290	1201	1105	67.8564	52.5292	65.1089	54.6056	53.5674	66.4826	1123.91	1440.97	1282.44	0.779972	0.040876
chromosome	LBUCD034_1772	rplQ	50S ribosomal protein L17	30232	21446	24948	18104	2919.7	1896.67	2937.43	1943.05	1919.86	2928.57	18545	29232.8	23888.9	0.634389	6.94059e-07
chromosome	LBUCD034_1773	rpoA	DNA-directed RNA polymerase subunit alpha (EC 2.7.7.6)	80813	61966	63991	49095	3151.4	2212.84	3042.3	2127.64	2170.24	3096.85	51896.4	76540.8	64218.6	0.678023	2.50973e-05
chromosome	LBUCD034_1774	rpsK	30S ribosomal protein S11	27226	20793	21124	16573	2588.94	1810.63	2448.92	1751.37	1781	2518.93	17466	25528.7	21497.4	0.684173	4.49486e-05
chromosome	LBUCD034_1775	rpsM	30S ribosomal protein S13	29577	22826	24136	19284	3021.69	2135.5	3006.23	2189.43	2162.47	3013.96	19746.2	28438.3	24092.3	0.694352	9.03014e-05
chromosome	LBUCD034_1776	rpmJ	50S ribosomal protein L36	13591	10826	11001	8882	4200.22	3063.82	4144.9	3050.49	3057.16	4172.56	9226.69	13014.5	11120.6	0.708957	0.000317826
chromosome	LBUCD034_1777	infA	translation initiation factor IF-1	25040	20162	21072	16469	4240.26	3126.56	4350.36	3099.3	3112.93	4295.31	17145.4	24455	20800.2	0.701101	0.000175136
chromosome	LBUCD034_1778	adk	adenylate kinase (EC 2.7.4.3)	45310	32056	37519	27554	2557.59	1656.99	2581.96	1728.46	1692.73	2569.77	27978.8	43888.7	35933.7	0.637493	7.56484e-07
chromosome	LBUCD034_1779	secY	Preprotein translocase subunit SecY	80792	57134	65530	47171	2275.02	1473.28	2249.66	1476.15	1474.72	2262.34	48849.3	77444.5	63146.9	0.630765	3.84836e-07
chromosome	LBUCD034_1780	rplO	50S ribosomal protein L15	33029	23696	27545	20170	2815.84	1849.96	2862.97	1910.98	1880.47	2839.41	20578.1	32108.9	26343.5	0.640885	1.19845e-06
chromosome	LBUCD034_1781	rpmD	50S ribosomal protein L30	17213	12482	14535	10483	3431.99	2279.02	3533.18	2322.81	2300.91	3482.58	10765.3	16840.3	13802.8	0.639255	1.48583e-06
chromosome	LBUCD034_1782	rpsE	30S ribosomal protein S5	38256	26974	30501	23013	2814.95	1817.57	2736.19	1881.84	1849.71	2775.57	23452.5	36357.3	29904.9	0.645056	1.41995e-06
chromosome	LBUCD034_1783	rplR	50S ribosomal protein L18	21359	15941	17419	12854	2218.78	1516.44	2206.07	1483.92	1500.18	2212.42	13468.2	20530.3	16999.3	0.656016	5.69102e-06
chromosome	LBUCD034_1784	rplF	50S ribosomal protein L6	43695	31088	36389	27468	3000.82	1955.13	3046.77	2096.4	2025.77	3023.8	27525.5	42447.5	34986.5	0.648461	1.91884e-06
chromosome	LBUCD034_1785	rpsH	30S ribosomal protein S8	24154	16735	20419	14488	2245.01	1424.39	2313.8	1496.5	1460.45	2279.4	14660.7	23644.6	19152.7	0.620042	1.84211e-07
chromosome	LBUCD034_1786	rpsn1	30S ribosomal protein S14 type Z	17690	13356	13875	10360	3527.1	2438.6	3372.74	2295.55	2367.08	3449.92	11069.2	16676.1	13872.6	0.663777	1.18441e-05
chromosome	LBUCD034_1787	rplE	50S ribosomal protein L5	44333	33273	34864	27306	3027.82	2080.99	2902.96	2072.52	2076.75	2965.39	28361.7	41846.5	35104.1	0.677756	2.39973e-05
chromosome	LBUCD034_1788	rplX	50S ribosomal protein L24	31007	22682	24780	18909	3721.38	2492.87	3625.82	2522.03	2507.45	3673.6	19488.7	29502.8	24495.7	0.660569	6.18483e-06
chromosome	LBUCD034_1789	rplN	50S ribosomal protein L14	31759	22973	25224	18923	3191.85	2114.31	3090.66	2113.51	2113.91	3141.26	19618.7	30125.2	24871.9	0.65124	2.84073e-06
chromosome	LBUCD034_1790	rpsQ	30S ribosomal protein S17	18319	13196	14586	10990	2544.44	1678.45	2469.95	1696.4	1687.42	2507.2	11332.4	17398.2	14365.3	0.651356	3.45574e-06
chromosome	LBUCD034_1791	rpmC	50S ribosomal protein L29	14364	10248	11414	8517	2731.76	1784.77	2646.47	1800.08	1792.43	2689.12	8791.4	13628.4	11209.9	0.645079	2.37013e-06
chromosome	LBUCD034_1792	rplP	50S ribosomal protein L16	32543	23106	25371	19345	2774.41	1803.9	2637.01	1832.82	1818.36	2705.71	19896.3	30586.4	25241.4	0.650494	2.36444e-06
chromosome	LBUCD034_1793	rpsC	30S ribosomal protein S3	48660	36953	40575	31251	2709.57	1884.31	2754.53	1933.88	1909.1	2732.05	31984	47301.1	39642.5	0.676179	2.30318e-05
chromosome	LBUCD034_1794	rplV	50S ribosomal protein L22	23776	17501	18499	13730	2469.86	1664.84	2342.84	1585.05	1624.94	2406.35	14585.7	22324.5	18455.1	0.653352	4.01064e-06
chromosome	LBUCD034_1795	rpsS	30S ribosomal protein S19	23548	17672	18706	14671	3164.08	2174.47	3064.33	2190.74	2182.61	3114.2	15151.8	22338.6	18745.2	0.678278	2.89669e-05
chromosome	LBUCD034_1796	rplB	50S ribosomal protein L2	53798	38584	45103	33781	2375.14	1559.93	2427.67	1657.42	1608.68	2401.4	33999.7	52440.3	43220	0.648351	1.91884e-06
chromosome	LBUCD034_1797	rplW	50S ribosomal protein L23	26125	20279	21433	17322	3364.08	2391.28	3364.76	2478.83	2435.06	3364.42	17642.5	25186.9	21414.7	0.700463	0.000140117
chromosome	LBUCD034_1798	rplD	50S ribosomal protein L4	36665	28707	28998	23984	2179.06	1562.36	2101.1	1584.08	1573.22	2140.08	24692.8	34706	29699.4	0.711485	0.000255788
chromosome	LBUCD034_1799	rplC	50S ribosomal protein L3	43924	33982	36200	29403	2561.22	1814.55	2573.44	1905.35	1859.95	2567.33	29761.4	42444.5	36102.9	0.701183	0.000131179
chromosome	LBUCD034_1800	rpsJ	30S ribosomal protein S10	30999	22531	25622	21268	2881.22	1917.72	2903.38	2196.82	2057.27	2892.3	20663.3	29998.9	25331.1	0.688802	4.65088e-05
chromosome	LBUCD034_1801	fusA	elongation factor EF-G (EC 3.6.5.3)	129510	117224	105882	86730	2283.84	1893.02	2276.39	1699.69	1796.36	2280.12	94949.1	124641	109795	0.761782	0.00543505
chromosome	LBUCD034_1802	rpsG	30S ribosomal protein S7	27840	24044	22034	18428	2192.05	1733.66	2115.12	1612.49	1673.07	2153.59	19810.4	26361.8	23086.1	0.751482	0.00322541
chromosome	LBUCD034_1803	rpsL	30S ribosomal protein S12	31577	28151	27418	21756	2828.61	2309.25	2994.32	2165.8	2237.53	2911.47	23288.9	31340.8	27314.9	0.743085	0.00245461
chromosome	LBUCD034_1804		type 4 prepilin family protein specific leader peptidase (EC 3.4.23.43)	16	19	9	11	0.856227	0.931103	0.587182	0.654184	0.792643	0.721705	13.7847	12.9757	13.3802	1.06235	0.987503
chromosome	LBUCD034_1806	rpoB2	DNA-directed RNA polymerase subunit beta' (EC 2.7.7.6)	100009	91976	82104	72439	1012.52	852.736	1013.42	815.035	833.886	1012.97	76802.7	96451.3	86627	0.796285	0.0223622
chromosome	LBUCD034_1807	rpoB1	DNA-directed RNA polymerase subunit beta (EC 2.7.7.6)	77414	72757	63129	55368	795.49	684.644	790.871	632.284	658.464	793.18	59738.8	74407.6	67073.2	0.802859	0.0305853
chromosome	LBUCD034_1808	clpC	ATPase/chaperone ClpC	35287	47397	28817	38908	524.922	645.663	522.625	643.217	644.44	523.773	40406.6	33941.2	37173.9	1.19049	0.0929045
chromosome	LBUCD034_1809	ctsR	transcriptional regulator CtsR	3463	4451	2806	4308	274.416	322.99	271.085	379.376	351.183	272.75	4137.94	3317.84	3727.89	1.24718	0.116758
chromosome	LBUCD034_1819	serS	Seryl-tRNA synthetase (EC 6.1.1.11)	8254	8060	6531	6076	238.398	213.18	229.974	195.026	204.103	234.186	6587.59	7814.77	7201.18	0.842966	0.123709
chromosome	LBUCD034_1820	dgk3	deoxyguanosine kinase (EC 2.7.1.113)	4434	4371	3619	3416	257.334	232.304	256.066	220.322	226.313	256.7	3635.98	4263.7	3949.84	0.852776	0.172987
chromosome	LBUCD034_1821	lacD	tagatose 1,6-diphosphate aldolase (EC 4.1.2.40)	1803	2740	1480	1805	64.2314	89.3875	64.2798	71.4607	80.4241	64.2556	2102.69	1738.74	1920.72	1.20932	0.163765
chromosome	LBUCD034_1822	lysP	Lysine-specific permease	3451	3334	2665	2654	86.1829	76.2459	81.1398	73.6572	74.9515	83.6613	2798.78	3228.41	3013.6	0.866924	0.229337
chromosome	LBUCD034_1824		acetyltransferase, GNAT family (EC 2.3.1.-)	531	543	418	507	38.6124	36.1582	37.0569	40.9712	38.5647	37.8347	495.068	501.464	498.266	0.987246	0.92402
chromosome	LBUCD034_1825		phosphatase (EC 3.1.3.-)	7482	7079	5587	6566	402.134	348.418	366.094	392.186	370.302	384.114	6431.2	6886.07	6658.64	0.933942	0.525046
chromosome	LBUCD034_1826		sulfite permease	2115	1699	1691	1705	93.7103	68.9358	91.3443	83.9536	76.4447	92.5273	1611.3	2012.84	1812.07	0.800511	0.0619897
chromosome	LBUCD034_1827		hypothetical protein	1710	1362	1420	1344	166.446	121.403	168.51	145.383	133.393	167.478	1279.72	1658.76	1469.24	0.771497	0.0243672
chromosome	LBUCD034_1828		hypothetical protein	4102	3671	3302	2800	170.734	139.921	167.557	129.515	134.718	169.146	3017.51	3917.13	3467.32	0.770336	0.0154985
chromosome	LBUCD034_1829		hypothetical protein	2726	2275	2089	1749	160.468	122.636	149.921	114.417	118.526	155.194	1877.25	2540.6	2208.92	0.7389	0.00560007
chromosome	LBUCD034_1830		transcriptional regulator, PadR family	1017	855	776	634	118.603	91.3095	110.331	82.168	86.7388	114.467	693.276	945.841	819.559	0.732973	0.019291
chromosome	LBUCD034_1831		hypothetical protein	1361	1508	1019	1033	110.687	112.309	101.035	93.3633	102.836	105.861	1178.03	1254.21	1216.12	0.939264	0.71754
chromosome	LBUCD034_1832		hypothetical protein	3120	3783	2375	2585	150.073	166.632	139.275	138.18	152.406	144.674	2951.87	2898.34	2925.11	1.01847	0.884558
chromosome	LBUCD034_1833		iron dependent repressor	2659	3623	2120	2923	152.176	189.876	147.919	185.906	187.891	150.047	3061.83	2527.04	2794.44	1.21163	0.0950434
chromosome	LBUCD034_1834		cation efflux system protein	3500	4934	2907	4013	142.323	183.731	144.116	181.349	182.54	143.22	4186.73	3395.45	3791.09	1.23304	0.0541354
chromosome	LBUCD034_1835	acpD	FMN-dependent NADH-azoreductase (EC 1.7.-.-)	2977	2223	2264	1958	177.783	121.57	164.835	129.946	125.758	171.309	1965.03	2764.23	2364.63	0.710879	0.00103093
chromosome	LBUCD034_1836		transcriptional regulator, MerR family	4950	4162	4116	3644	826.903	636.687	838.274	676.497	656.592	832.588	3667.55	4804.91	4236.23	0.763292	0.00849381
chromosome	LBUCD034_1837		hypothetical protein	2886	2361	2412	2100	270.274	202.478	275.388	218.557	210.518	272.831	2097.75	2808.68	2453.22	0.746882	0.00633756
chromosome	LBUCD034_1838		hypothetical protein	835	832	641	666	57.9893	52.9126	54.2725	51.4012	52.1569	56.1309	700.376	778.874	739.625	0.899216	0.50988
chromosome	LBUCD034_1839		hypothetical protein	611	658	448	419	43.1603	42.5641	38.5818	32.8924	37.7283	40.871	497.361	557.438	527.4	0.892227	0.560735
chromosome	LBUCD034_1840		hypothetical protein	617	700	449	506	45.9471	47.736	40.7643	41.8757	44.8058	43.3557	560.737	560.894	560.815	0.99972	1
chromosome	LBUCD034_1841		transcriptional regulator	192	205	212	202	35.4248	34.6366	47.6873	41.4186	38.0276	41.5561	192.464	217.45	204.957	0.885094	0.721482
chromosome	LBUCD034_1842		acetyltransferase, GNAT family (EC 2.3.1.-)	5871	6115	4918	7488	368.406	351.387	376.24	522.178	436.783	372.323	6508.74	5720.39	6114.56	1.13781	0.765544
chromosome	LBUCD034_1843		hypothetical protein	2192	2430	1750	2374	102.64	104.198	99.9025	123.537	113.867	101.271	2270.67	2084.6	2177.64	1.08926	0.635288
chromosome	LBUCD034_1844		hypothetical protein	26605	38398	25541	39060	5574.33	7367.37	6524.21	9094.93	8231.15	6049.27	36692.3	27854.6	32273.5	1.31728	0.186952
chromosome	LBUCD034_1845	rlud5	ribosomal large subunit pseudouridine synthase D (EC 5.4.99.12)	1130	1111	824	989	47.6751	42.9242	42.384	46.3712	44.6477	45.0296	987.554	1028.24	1007.9	0.960428	0.765544
chromosome	LBUCD034_1846	cdr1	CoA-disulfide reductase (EC 1.8.1.14)	37634	62380	32550	52595	1026.98	1558.85	1082.92	1595.02	1576.93	1054.95	53908.2	37277	45592.6	1.44615	6.45968e-05
chromosome	LBUCD034_1847		hypothetical protein	12370	14618	11463	12580	1402.89	1518.16	1584.94	1585.53	1551.84	1493.92	12766.6	12706.3	12736.4	1.00475	0.95256
chromosome	LBUCD034_1848		hypothetical protein	425	466	297	324	7.48399	7.51458	6.37619	6.34055	6.92757	6.93009	366.544	379.064	372.804	0.966973	0.890588
chromosome	LBUCD034_1849		hypothetical protein	383	485	346	376	9.56477	11.0916	10.5345	10.4352	10.7634	10.0496	401.851	388.117	394.984	1.03539	0.855328
chromosome	LBUCD034_1850		hypothetical protein	1494	1646	1211	1712	109.932	110.911	108.637	139.995	125.453	109.284	1592.63	1431.64	1512.13	1.11245	0.658927
chromosome	LBUCD034_1851	argD	acetylornithine aminotransferase (EC 2.6.1.11)	933	843	690	590	29.7256	24.5953	26.8015	20.8901	22.7427	28.2636	665.12	854.714	759.917	0.778179	0.0769016
chromosome	LBUCD034_1852	argB	Acetylglutamate kinase (EC 2.7.2.8)	447	410	340	300	22.1029	18.5652	20.4966	16.4854	17.5253	21.2997	330.336	415.086	372.711	0.795825	0.212007
chromosome	LBUCD034_1853	argJ	bifunctional ornithine acetyltransferase/N-acetylglutamate synthase protein (EC 2.3.1.1)	703	643	529	525	21.5641	18.0618	19.783	17.8967	17.9793	20.6736	546.678	649.413	598.046	0.841803	0.273425
chromosome	LBUCD034_1854	argC	N-acetyl-gamma-glutamyl-phosphate reductase (EC 1.2.1.38)	492	484	374	397	18.4303	16.603	17.0805	16.5271	16.5651	17.7554	412.452	456.738	434.595	0.903039	0.589188
chromosome	LBUCD034_1857	metY	O-acetylhomoserine (thiol)-lyase (EC 2.5.1.49)	443	701	356	631	12.4178	17.9943	12.1662	19.6567	18.8255	12.292	626.773	422.677	524.725	1.48287	0.00770978
chromosome	LBUCD034_1858	metA	homoserine O-succinyltransferase (EC 2.3.1.46)	142	274	122	238	6.01155	10.6224	6.29679	11.1973	10.9099	6.15417	240.452	140.168	190.31	1.71546	0.00941435
chromosome	LBUCD034_1859		hypothetical protein	616	844	473	607	29.1757	36.6065	27.3126	31.9498	34.2781	28.2441	674.465	574.665	624.565	1.17367	0.314576
chromosome	LBUCD034_1860		hypothetical protein	741	1051	594	628	59.8698	77.762	58.5109	56.3881	67.075	59.1904	772.762	706.129	739.446	1.09436	0.664717
chromosome	LBUCD034_1861	npr	NADH peroxidase (EC 1.11.1.1)	20528	39669	16589	29646	560.183	991.309	551.905	899.057	945.183	556.044	32286.6	19641.1	25963.9	1.64383	3.83955e-08
chromosome	LBUCD034_1862		NAD-dependent epimerase	4828	9093	4067	8343	278.891	481.005	286.419	535.584	508.294	282.655	8213.1	4717.62	6465.36	1.74094	1.42862e-08
chromosome	LBUCD034_1863		4-carboxymuconolactone decarboxylase (EC 4.1.1.44)	302	252	238	225	35.2194	26.9123	33.8387	29.1606	28.0364	34.529	224.353	285.361	254.857	0.786207	0.237467
chromosome	LBUCD034_1864		double-stranded beta-helix-like protein	269	204	196	182	23.9232	16.6139	21.2512	17.9877	17.3008	22.5872	181.544	244.684	213.114	0.741952	0.152597
chromosome	LBUCD034_1865		transcriptional regulator, MerR family	486	648	372	485	41.1495	50.2433	38.4001	45.6361	47.9397	39.7748	527.789	452.688	490.239	1.1659	0.382704
chromosome	LBUCD034_1866		DNA-binding response regulator	800	1011	654	693	42.6268	49.3309	42.4846	41.036	45.1834	42.5557	790.018	769.895	779.956	1.02614	0.856505
chromosome	LBUCD034_1867		Signal transduction histidine kinase (EC 2.7.3.-)	1628	1940	1264	1438	42.9104	46.8258	40.6178	42.1216	44.4737	41.7641	1572.76	1527.03	1549.89	1.02995	0.853151
chromosome	LBUCD034_1868		Membrane-associated phospholipid phosphatase (EC 3.1.3.27)	14	11	9	16	0.779572	0.560913	0.610987	0.990117	0.775515	0.695279	13.0364	12.0217	12.529	1.08441	1
chromosome	LBUCD034_1869		hypothetical protein	67	59	52	49	0.949816	0.765934	0.898729	0.771967	0.768951	0.924273	50.5961	62.8328	56.7144	0.80525	0.632501
chromosome	LBUCD034_1870		putative transport protein	6955	9333	5657	9814	293.434	360.587	290.978	460.148	410.367	292.206	9086.44	6676.23	7881.33	1.36101	0.148373
chromosome	LBUCD034_1871	cfa	cyclopropane-fatty-acyl-phospholipid synthase (EC 2.1.1.79)	12766	15565	10691	11978	399.52	446.075	407.909	416.588	431.331	403.715	12849.9	12436.9	12643.4	1.03321	0.785009
chromosome	LBUCD034_1872		putative transcriptional regulator, MerR family	456	723	364	560	34.7961	50.5218	33.8632	47.4889	49.0054	34.3297	598.779	433.628	516.203	1.38086	0.0324211
chromosome	LBUCD034_1873		MFS family major facilitator transporter	1572	1691	1323	1597	39.5778	38.9868	40.6088	44.683	41.8349	40.0933	1551.24	1535.34	1543.29	1.01036	0.985184
chromosome	LBUCD034_1874		hypothetical protein	1288	1503	1189	1333	66.6191	71.1897	74.9767	76.6217	73.9057	70.7979	1333.4	1320.3	1326.85	1.00992	0.945118
chromosome	LBUCD034_1875	hisc3	histidinol-phosphate aminotransferase (EC 2.6.1.9)	4342	4875	3543	3720	144.676	148.75	143.926	137.749	143.249	144.301	4008.05	4174.69	4091.37	0.960083	0.79984
chromosome	LBUCD034_1876	ppiB	peptidyl-prolyl cis-trans isomerase B (cyclophilin B) (EC 5.2.1.8)	3043	3196	2455	2449	192.907	185.536	189.74	172.534	179.035	191.324	2632.99	2909.1	2771.05	0.905088	0.45344
chromosome	LBUCD034_1877		H+ antiporter protein	1504	1749	1103	1260	44.5854	47.4799	39.8641	41.5101	44.495	42.2247	1398.8	1372.29	1385.54	1.01931	0.914644
chromosome	LBUCD034_1878	adh3	alcohol dehydrogenase (EC 1.1.1.1)	3710	4495	2962	3514	131.788	146.22	128.277	138.721	142.47	130.032	3739.71	3528.28	3633.99	1.05992	0.664059
chromosome	LBUCD034_1879		hypothetical protein	1622	1386	1172	1053	10.5642	8.26652	9.30622	7.62169	7.94411	9.9352	1137.09	1469.55	1303.32	0.773771	0.0342372
chromosome	LBUCD034_1880		copper-(or silver)-translocating P-type ATPase (EC 3.6.3.4)	1704	2054	1307	1476	28.2745	31.2105	26.44	27.2176	29.214	27.3572	1640.77	1588.81	1614.79	1.0327	0.830524
chromosome	LBUCD034_1881	copR	copper transport repressor	263	353	233	258	21.9672	27.0003	23.7266	23.9484	25.4744	22.8469	284.258	263.787	274.023	1.0776	0.731958
chromosome	LBUCD034_1882	pat	phosphinothricin acetyltransferase (EC 2.3.1.183)	1205	1493	965	1548	90.2785	102.431	88.1425	128.886	115.659	89.2105	1442.04	1147.73	1294.88	1.25643	0.273565
chromosome	LBUCD034_1883		hypothetical protein	9414	10946	7844	8008	426.278	453.888	433.029	402.977	428.433	429.653	8818.5	9147.63	8983.07	0.96402	0.834603
chromosome	LBUCD034_1884		endolysin (EC 3.2.1.17)	7191	8004	5750	6312	288.616	294.179	281.358	281.537	287.858	284.987	6687.86	6844.02	6765.94	0.977183	0.881845
chromosome	LBUCD034_1885	pepN	Aminopeptidase N (EC 3.4.11.2)	28806	37923	23151	27331	420.914	507.444	412.422	443.818	475.631	416.668	30335.3	27485.8	28910.5	1.10367	0.365318
chromosome	LBUCD034_1886		short chain dehydrogenase (EC 1.1.1.100)	1741	2116	1396	1504	80.0069	89.047	78.2123	76.8095	82.9282	79.1096	1681.61	1659.3	1670.45	1.01345	0.912373
chromosome	LBUCD034_1887		transcriptional regulator, TetR family	1808	2809	1547	2191	116.407	165.618	121.431	156.769	161.193	118.919	2334.4	1780.9	2057.65	1.3108	0.0139316
chromosome	LBUCD034_1888		hypothetical protein	2738	3049	2055	2536	137.588	140.307	125.898	141.623	140.965	131.743	2616.69	2526.14	2571.41	1.03584	0.853607
chromosome	LBUCD034_1889		hypothetical protein	3703	5162	3031	4257	635.773	811.599	634.447	812.251	811.925	635.11	4410.93	3565.9	3988.42	1.23697	0.0508626
chromosome	LBUCD034_1890		glucose uptake protein glcU	7808	4504	6554	5862	338.669	178.9	346.58	282.566	230.733	342.625	4976	7615.67	6295.83	0.653391	0.0639411
chromosome	LBUCD034_1891		phage infection protein	407	429	349	383	6.95885	6.71699	7.27494	7.27746	6.99723	7.11689	381.915	401.347	391.631	0.951582	0.826302
chromosome	LBUCD034_1892		hypothetical protein	564	628	467	557	30.3132	30.9092	30.6007	33.2695	32.0894	30.457	557.151	546.296	551.724	1.01987	0.94383
chromosome	LBUCD034_1893		phage infection protein	931	1016	797	835	15.9402	15.9299	16.6365	15.888	15.9089	16.2884	866.664	917.282	891.973	0.944817	0.75956
chromosome	LBUCD034_1894		hypothetical protein	478	714	453	650	20.5171	28.0648	23.7054	31.0056	29.5352	22.1113	642.227	496.959	569.593	1.29231	0.0874861
chromosome	LBUCD034_1895	guaA	GMP synthase [glutamine-hydrolyzing] (EC 6.3.5.2)	31859	35400	26856	33813	760.297	773.623	781.364	896.754	835.188	770.831	32674.1	31141.7	31907.9	1.04921	0.783162
chromosome	LBUCD034_1896	coaA	type I pantothenate kinase (EC 2.7.1.33)	3510	2969	2781	2668	139.967	108.419	135.201	118.234	113.327	137.584	2652.25	3325.42	2988.83	0.797567	0.0348173
chromosome	LBUCD034_1897	uvrD	DNA helicase II / ATP-dependent DNA helicase (EC 3.6.1.-)	18410	21757	15524	18286	297.491	321.954	305.833	328.38	325.167	301.662	18771.6	17998.5	18385.1	1.04296	0.754725
chromosome	LBUCD034_1898	pgm5	phosphoglycerate mutase (EC 5.4.2.1)	4199	3599	3463	3264	238.106	186.888	239.408	205.69	196.289	238.757	3230.71	4058.98	3644.85	0.795941	0.0313907
chromosome	LBUCD034_1899		pyrophosphohydrolase	939	1149	739	1003	109.507	122.707	105.07	129.991	126.349	107.289	1010.92	886.666	948.795	1.14014	0.405154
chromosome	LBUCD034_1900		hypothetical protein	130	148	101	109	24.7236	25.7753	23.418	23.0373	24.4063	24.0708	119.615	121.976	120.795	0.980638	0.978112
chromosome	LBUCD034_1901		hypothetical protein	4844	6086	3915	4166	160.969	185.202	158.61	153.849	169.526	159.79	4752.74	4635.02	4693.88	1.0254	0.820492
chromosome	LBUCD034_1902		transcriptional regulator, MerR family	1222	1341	1049	935	118.016	118.597	123.512	100.351	109.474	120.764	1056.18	1205.71	1130.94	0.875984	0.405154
chromosome	LBUCD034_1903	maa3	maltose O-acetyltransferase (EC 2.3.1.79)	1775	2015	1309	1469	115.485	120.054	103.831	106.215	113.135	109.658	1620.65	1623.87	1622.26	0.99802	0.996365
chromosome	LBUCD034_1905		transcriptional regulator, MerR family	539	1198	473	981	40.3818	82.1919	43.2035	81.6779	81.9349	41.7927	1020.04	537.932	778.983	1.89622	2.09186e-07
chromosome	LBUCD034_1906	oppf1	oligopeptide transport ATP-binding protein oppF	19669	17792	15040	15039	757.458	627.445	706.13	643.626	635.535	731.794	15395.6	18311.8	16853.7	0.840746	0.086737
chromosome	LBUCD034_1907	oppd1	oligopeptide transport ATP-binding protein oppD	20218	17933	15619	15587	682.87	554.661	643.153	585.06	569.861	663.012	15742.7	18917.4	17330	0.832179	0.0668139
chromosome	LBUCD034_1908	oppc1	oligopeptide transport system permease protein oppC	16124	14825	12773	12364	581.112	489.279	561.23	495.204	492.241	571.171	12740.5	15274.8	14007.6	0.834085	0.0781034
chromosome	LBUCD034_1909	oppb1	putative oligopeptide transport system permease protein oppB	15026	13736	12210	12901	605.043	506.498	599.404	577.304	541.901	602.223	12563.2	14416.8	13490	0.871431	0.186757
chromosome	LBUCD034_1910	oppa1	periplasmic oligopeptide-binding protein	46706	64146	38579	60020	1069.2	1344.72	1076.71	1526.94	1435.83	1072.96	58550.3	45184	51867.1	1.29582	0.0174888
chromosome	LBUCD034_1911		Periplasmic oligopeptide-binding protein	538	595	475	509	12.2932	12.4502	13.2324	12.9253	12.6877	12.7628	518.042	538.642	528.342	0.961755	0.865092
chromosome	LBUCD034_1913		GTP-binding protein HflX	2000	4441	1595	2635	57.6307	117.187	56.0332	84.3806	100.784	56.8319	3255.54	1900.99	2578.26	1.71255	0.0184044
chromosome	LBUCD034_1914		amino acid permease	2284	4604	1839	3105	61.7819	114.045	60.6468	93.3393	103.692	61.2143	3570.97	2181.33	2876.15	1.63706	6.19478e-05
chromosome	LBUCD034_1915		quinone oxidoreductase (EC 1.6.5.5)	8713	9668	7183	7322	338.705	344.164	340.425	316.317	330.24	339.565	7919.59	8420.81	8170.2	0.940479	0.661337
chromosome	LBUCD034_1916		transcriptional regulator, LacI family	5207	5276	3903	3987	195.647	181.537	178.791	166.483	174.01	187.219	4317.27	4801.06	4559.17	0.899233	0.381806
chromosome	LBUCD034_1917		Mg2+ transporter	333	702	307	546	17.9759	34.7022	20.2044	32.7549	33.7286	19.0901	582.576	341.112	461.844	1.70788	0.000200163
chromosome	LBUCD034_1918	glnp3	glutamine ABC transporter, permease protein	4169	5492	3343	5156	219.303	264.557	214.393	301.415	282.986	216.848	5021.97	3973.43	4497.7	1.26389	0.0377817
chromosome	LBUCD034_1919	glpM	glutamine ABC transporter, permease protein	4282	5477	3421	4955	248.512	291.084	242.056	319.583	305.334	245.284	4910.13	4073.64	4491.89	1.20534	0.104217
chromosome	LBUCD034_1920	glnH	glutamine ABC transporter periplasmic protein	4565	5920	3530	5201	203.724	241.935	192.06	257.945	249.94	197.892	5226.04	4273.36	4749.7	1.22293	0.0745827
chromosome	LBUCD034_1921	glnq3	glutamine ABC-type transport system, ATPase component (EC 3.6.3.-)	4459	5926	3622	5218	223.163	271.594	221.001	290.219	280.907	222.082	5237.49	4277.41	4757.45	1.22445	0.0678929
chromosome	LBUCD034_1922		GMP synthase [glutamine-hydrolyzing] (EC 6.3.5.2)	7560	8140	6230	6375	419.081	413.214	421.042	392.731	402.972	420.061	6778.27	7305.01	7041.64	0.927893	0.571076
chromosome	LBUCD034_1923		hypothetical protein	6242	6928	4901	5318	280.59	285.188	268.593	265.665	275.427	274.591	5712.44	5887.28	5799.86	0.970302	0.843989
chromosome	LBUCD034_1924		hypothetical protein	5818	6915	4820	5584	359.604	391.398	363.211	383.561	387.479	361.408	5846.59	5636.93	5741.76	1.03719	0.788169
chromosome	LBUCD034_1925		ferric uptake regulator	2488	2764	1871	2033	207.812	211.413	190.526	188.71	200.062	199.169	2232.49	2297.64	2265.07	0.971646	0.861684
chromosome	LBUCD034_1926	gmk3	Guanylate kinase (EC 2.7.4.8)	3472	3650	2705	2713	232.001	223.345	220.362	201.464	212.405	226.182	2962.98	3262.17	3112.58	0.908286	0.463341
chromosome	LBUCD034_1927		Bis(5'-nucleosyl)-tetraphosphatase[asymmetrical] (EC 3.6.1.17)	3051	3234	2342	2502	260.109	252.481	243.423	237.049	244.765	251.766	2676.84	2845.83	2761.34	0.940616	0.655617
chromosome	LBUCD034_1928	napa3	Na+/H+ antiporter	4231	4505	3149	3494	137.639	134.205	124.891	126.316	130.26	131.265	3733.42	3887.84	3810.63	0.960282	0.763447
chromosome	LBUCD034_1929		hypothetical protein	135	169	112	149	2.33731	2.67944	2.36408	2.86687	2.77315	2.3507	149.465	130.892	140.178	1.1419	0.677042
chromosome	LBUCD034_1930	pntB	NAD(P) transhydrogenase subunit beta (EC 1.6.1.1)	24110	40237	17705	25095	630.111	962.987	564.127	728.862	845.924	597.119	30137.2	22012.5	26074.8	1.3691	0.0986869
chromosome	LBUCD034_1931	pntAB	NAD(P) transhydrogenase subunit alpha (EC 1.6.1.2)	3776	6474	2808	3839	436.244	684.928	395.508	492.894	588.911	415.876	4744.67	3468.34	4106.51	1.368	0.171201
chromosome	LBUCD034_1932	pntAA	NAD(P) transhydrogenase subunit alpha (EC 1.6.1.2)	11511	20817	8817	12538	353.093	584.748	329.73	427.408	506.078	341.411	15358.1	10725.6	13041.9	1.43191	0.090301
chromosome	LBUCD034_1933		sugar transporter	100	84	70	65	2.57002	1.97692	2.19328	1.85647	1.9167	2.38165	69.535	89.2613	79.3982	0.779005	0.490478
chromosome	LBUCD034_1934	uida3	beta-glucuronidase (EC 3.2.1.31)	759	1545	621	891	15.5341	28.9566	15.4952	20.2656	24.6111	15.5146	1119.09	730.745	924.919	1.53144	0.0839238
chromosome	LBUCD034_1935		transcriptional regulator, AraC family	340	399	257	258	10.3015	11.0705	9.49325	8.68718	9.87886	9.89737	303.652	314.768	309.21	0.964685	0.917583
chromosome	LBUCD034_1936	pepx3	x-pro dipeptidyl-peptidase (EC 3.4.14.11)	10600	12576	8472	9580	161.771	175.757	157.632	162.48	169.119	159.701	10330.9	10086.2	10208.6	1.02426	0.855328
chromosome	LBUCD034_1937	pip	proline iminopeptidase (EC 3.4.11.5)	17982	20392	14011	14765	731.216	759.35	694.605	667.236	713.293	712.91	16347.9	16896.1	16622	0.967555	0.833798
chromosome	LBUCD034_1938		transposase	380	466	283	375	23.7246	26.6426	21.5409	26.0187	26.3306	22.6328	393.315	349.285	371.3	1.12606	0.578833
chromosome	LBUCD034_1939		hypothetical protein	19	37	24	26	4.99732	8.91168	7.69583	7.59967	8.25568	6.34657	29.2475	23.3118	26.2797	1.25462	0.722941
chromosome	LBUCD034_1940	scrR	sucrose operon repressor	2355	2638	2021	2106	88.4863	90.7684	92.579	87.9391	89.3537	90.5327	2217.69	2323.24	2270.47	0.954566	0.779401
chromosome	LBUCD034_1941	malz3	alpha-glucosidase (EC 3.2.1.20)	1367	1201	1065	1044	30.8368	24.8095	29.2894	26.1721	25.4908	30.0631	1054.37	1284.38	1169.37	0.820919	0.122035
chromosome	LBUCD034_1942		sucrose phosphorylase (EC 2.4.1.7)	1366	1120	1103	850	34.2519	25.7174	33.7187	23.686	24.7017	33.9853	918.385	1306.46	1112.42	0.702957	0.00388716
chromosome	LBUCD034_1943		putative xylose-proton symporter	1481	1289	1170	1007	39.6273	31.584	38.1668	29.9438	30.7639	38.897	1072.05	1401.1	1236.57	0.765151	0.0305843
chromosome	LBUCD034_1944		sulfite exporter	442	650	314	539	22.0319	29.67	19.0818	29.8577	29.7639	20.5569	556.978	397.266	477.122	1.40203	0.0338956
chromosome	LBUCD034_1945		hypothetical protein	180	191	175	150	3.43383	3.33668	4.0701	3.18006	3.25837	3.75196	159.265	189.76	174.513	0.8393	0.546542
chromosome	LBUCD034_1946		mandelate racemase (EC 5.1.2.2)	920	975	688	742	29.0123	28.1562	26.4511	26.0038	27.08	27.7317	800.56	847.325	823.943	0.944809	0.74718
chromosome	LBUCD034_1947	lpla3	Lipoate-protein ligase A (EC 2.7.7.63)	805	963	605	654	29.1825	31.9689	26.7389	26.3477	29.1583	27.9607	749.308	743.19	746.249	1.00823	0.953764
chromosome	LBUCD034_1948		periplasmic oligopeptide-binding protein	1205	1354	993	1155	27.895	28.7034	28.0253	29.7139	29.2087	27.9602	1177.14	1164.35	1170.75	1.01099	0.967135
chromosome	LBUCD034_1949		ABC transporter, ATP-binding protein (EC 3.6.3.-)	3549	3368	3008	2822	83.8852	72.8998	86.6799	74.1267	73.5132	85.2825	2901.31	3478.78	3190.05	0.834	0.115249
chromosome	LBUCD034_1950		dioxygenase	642	675	539	943	67.2565	64.7557	68.8413	109.787	87.2711	68.0489	779.585	626.25	702.917	1.24485	0.6888
chromosome	LBUCD034_1951		putative metal-dependent membrane protease	958	1114	798	1389	52.6337	56.0478	53.4518	84.8084	70.4281	53.0428	1198.79	930.756	1064.77	1.28797	0.528771
chromosome	LBUCD034_1952		hypothetical protein	5891	6809	5010	6841	611.96	647.727	634.502	789.754	718.741	623.231	6461.71	5784.55	6123.13	1.11706	0.577711
chromosome	LBUCD034_1953		hypothetical protein	2749	2769	2378	2487	86.0317	79.3564	90.7312	86.4964	82.9264	88.3815	2472.91	2723.14	2598.03	0.908111	0.453028
chromosome	LBUCD034_1954		Putative amidohydrolase (EC 3.5.-.-)	6695	6638	4922	4871	158.245	143.678	141.835	127.949	135.814	150.04	5355.53	6115.85	5735.69	0.875681	0.249175
chromosome	LBUCD034_1955		disaccharide permease	1417	1555	1208	1281	41.3128	41.5165	42.9381	41.5052	41.5108	42.1255	1328.03	1393.12	1360.57	0.953272	0.77909
chromosome	LBUCD034_1956		beta-xylosidase (EC 3.2.1.55)	1097	1109	838	966	42.1145	38.9881	39.222	41.2136	40.1008	40.6683	974.638	1020.81	997.725	0.954767	0.758173
chromosome	LBUCD034_1957		transcriptional regulator, ArsR family	3222	3143	2709	2399	134.107	119.796	137.466	110.967	115.382	135.786	2584.4	3145.28	2864.84	0.821675	0.094407
chromosome	LBUCD034_1958		hypothetical protein	3021	3006	2632	2388	192.5	175.405	204.468	169.103	172.254	198.484	2520.87	3003.69	2762.28	0.839258	0.147691
chromosome	LBUCD034_1959		esterase/lipase family protein (EC 3.1.1.-)	15897	20228	13279	17468	829.178	966.186	844.421	1012.54	989.365	836.8	17697.6	15466.9	16582.3	1.14423	0.229556
chromosome	LBUCD034_1960		esterase	7631	8998	6219	8042	270.294	291.861	268.557	316.561	304.211	269.426	8015.05	7332.35	7673.7	1.09311	0.491625
chromosome	LBUCD034_1961		CRISPR-associated protein	1270	1591	1148	1614	70.0869	80.4041	77.2389	98.9862	89.6952	73.6629	1518	1287.38	1402.69	1.17914	0.422648
chromosome	LBUCD034_1962	cas2-2	3'-5' exonuclease and CRISPR-associated Cas2 family protein	222	196	186	175	25.6478	20.7362	26.1982	22.4685	21.6023	25.923	174.496	216.326	195.411	0.806636	0.368596
chromosome	LBUCD034_1963	cas1-2	CRISPR-associated endonuclease Cas1	643	689	595	570	26.32	25.8267	29.6929	25.9291	25.8779	28.0064	589.694	659.972	624.833	0.893513	0.544955
chromosome	LBUCD034_1964	csn1	CRISPR-associated protein, Csn1 family	16807	14633	13953	13587	151.432	120.736	153.269	136.047	128.391	152.351	13301.5	16301.1	14801.3	0.815986	0.0413138
chromosome	LBUCD034_1965		hypothetical protein	2297	2755	1802	2910	213.496	234.491	204.195	300.58	267.536	208.846	2689.05	2165.56	2427.31	1.24173	0.35211
chromosome	LBUCD034_1966		transcriptional regulator, MerR family	421	602	342	531	35.4035	46.3591	35.0631	49.6245	47.9918	35.2333	532.541	403.87	468.206	1.3186	0.090301
chromosome	LBUCD034_1967		nucleoside-diphosphate-sugar epimerase	660	579	535	446	23.7174	19.0536	23.4389	17.8113	18.4324	23.5781	478.226	632.462	555.344	0.756135	0.0678148
chromosome	LBUCD034_1968		hypothetical protein	4814	6681	4009	5789	152.589	193.925	154.922	203.919	198.922	153.755	5855.54	4676.51	5266.02	1.25212	0.0351108
chromosome	LBUCD034_1969		ABC-type uncharacterized transport system, periplasmic component	9314	9731	7454	7648	344.723	329.812	336.345	314.572	322.192	340.534	8117.27	8868.4	8492.84	0.915303	0.468901
chromosome	LBUCD034_1970		ABC-type uncharacterized transport system, permease component	8816	9490	7177	7768	363.272	358.097	360.549	355.719	356.908	361.91	8078.66	8466.38	8272.52	0.954204	0.729821
chromosome	LBUCD034_1971		ABC-type uncharacterized transport system, ATPase component	9096	9749	7460	8006	435.825	427.756	435.774	426.3	427.028	435.799	8312.78	8767.96	8540.37	0.948086	0.686473
chromosome	LBUCD034_1972		C4-dicarboxylate anaerobic carrier, arginine transporter	26419	41331	20567	23766	644.154	922.835	611.371	643.973	783.404	627.763	29900.8	24813	27356.9	1.20505	0.446604
chromosome	LBUCD034_1973	pepv3	dipeptidase	22858	35042	18679	20432	629.322	883.484	626.974	625.149	754.316	628.148	25499.2	21993.4	23746.3	1.1594	0.519741
chromosome	LBUCD034_1974	xylE	D-xylose-proton symporter	6682	18877	5422	10750	178.405	461.538	176.49	318.968	390.253	177.448	13601.6	6406.48	10004.1	2.12311	0.00622763
chromosome	LBUCD034_1975		transcriptional regulator, MarR family	1188	1263	1071	917	77.2937	75.2499	84.9529	66.3033	70.7766	81.1233	1013.85	1202.55	1108.2	0.843081	0.253181
chromosome	LBUCD034_1976	ppdK	pyruvate,orthophosphate dikinase (EC 2.7.9.1)	1484	1891	1278	1255	20.7287	24.1882	21.7635	19.4814	21.8348	21.2461	1456.04	1466.64	1461.34	0.992771	0.978112
chromosome	LBUCD034_1977		CBS domain-containing protein	1899	2657	1572	2025	135.694	173.861	136.946	160.805	167.333	136.32	2183.18	1839.15	2011.17	1.18706	0.148373
chromosome	LBUCD034_1978		acyltransferase	962	1439	725	1204	35.393	48.4817	32.5193	49.2274	48.8545	33.9561	1238.7	889.327	1064.01	1.39285	0.00814427
chromosome	LBUCD034_1979		hypothetical protein	12	10	6	9	2.3926	1.82585	1.45848	1.99421	1.91003	1.92554	8.94037	9.28656	9.11347	0.962722	0.992602
chromosome	LBUCD034_1980		N-acetyltransferase (EC 2.3.1.-)	2762	5518	2286	2575	209.468	383.222	211.364	217.025	300.123	210.416	3678.12	2674.72	3176.42	1.37514	0.440319
chromosome	LBUCD034_1981	pyrP	uracil permease	3327	7329	2362	2948	90.7895	183.148	78.5821	89.4023	136.275	84.6858	4637.45	2989.37	3813.41	1.55131	0.438547
chromosome	LBUCD034_1982		N-acetyltransferase	1350	1733	1096	1447	109.792	129.066	108.67	130.781	129.923	109.231	1490.21	1294.67	1392.44	1.15103	0.307499
chromosome	LBUCD034_1983		hypothetical protein	3027	3953	2505	3485	182.532	218.288	184.16	233.544	225.916	183.346	3495.97	2931.15	3213.56	1.19269	0.132878
chromosome	LBUCD034_1984		Phospholipid-binding protein	3407	4829	2882	3377	247.745	321.562	255.498	272.899	297.23	251.621	3808.61	3336.24	3572.43	1.14159	0.229556
chromosome	LBUCD034_1985	uspa5	universal stress protein, UspA family protein	17324	24293	15614	22919	1321.95	1697.55	1452.58	1943.57	1820.56	1387.27	22272.8	17533.8	19903.3	1.27027	0.0708246
chromosome	LBUCD034_1986	cdr3	CoA-disulfide reductase (EC 1.8.1.14)	5884	11815	4837	8993	135.198	248.604	135.499	229.637	239.12	135.349	9701.93	5678.5	7690.22	1.70854	8.37623e-09
chromosome	LBUCD034_1987		hypothetical protein	12472	16452	10805	14547	815.747	985.401	861.599	1057.38	1021.39	838.673	14572.3	12364.3	13468.3	1.17858	0.12739
chromosome	LBUCD034_1988		hypothetical protein	432	612	347	408	14.3171	18.5737	14.0205	15.0269	16.8003	14.1688	472.193	412.086	442.14	1.14586	0.430053
chromosome	LBUCD034_1989		putative amino acid permease	5983	7403	5172	6750	137.986	156.35	145.424	173.005	164.678	141.705	6664.38	5924.61	6294.5	1.12486	0.331636
chromosome	LBUCD034_1990		sulfite exporter	400	466	249	434	19.4674	20.7686	14.7743	23.4734	22.121	17.1209	424.285	338.642	381.463	1.2529	0.301181
chromosome	LBUCD034_1991		hypothetical protein	353	702	304	545	32.3238	58.8653	33.9377	55.4603	57.1628	33.1307	582.052	348.872	465.462	1.66838	0.000419018
chromosome	LBUCD034_1992	cbiO3	cobalt transport system ATP-binding protein (EC 3.6.3.-)	1669	1409	1342	1301	77.2727	59.7387	75.7501	66.9399	63.3393	76.5114	1276.97	1592.89	1434.93	0.801668	0.0638024
chromosome	LBUCD034_1993	cbiO4	cobalt/nickel transport system ATP-binding protein (EC 3.6.3.-)	1493	1327	1180	1251	66.151	53.8422	63.7412	61.5988	57.7205	64.9461	1216.15	1412.76	1314.45	0.860835	0.235041
chromosome	LBUCD034_1994		cobalt transport protein (EC 3.6.3.-)	1447	1357	1246	1156	67.5	57.9682	70.8621	59.9282	58.9482	69.1811	1178.93	1429.99	1304.46	0.824431	0.137234
chromosome	LBUCD034_1995		hypothetical protein	965	856	786	832	59.3489	48.2096	58.9344	56.8652	52.5374	59.1416	797.631	926.971	862.301	0.86047	0.282615
chromosome	LBUCD034_1996		putative cell wall-binding protein (EC 3.4.-.-)	855	1035	683	885	38.0192	42.1455	37.027	43.7339	42.9397	37.5231	900.92	813.349	857.134	1.10767	0.541632
chromosome	LBUCD034_1997		amino acid transport protein	1800	3035	1395	1942	49.8906	77.0335	47.1391	59.8182	68.4259	48.5149	2298.98	1686.85	1992.92	1.36289	0.0558577
chromosome	LBUCD034_1998		MFS family major facilitator transporter	984	1414	677	980	25.2365	33.2092	21.1682	27.9318	30.5705	23.2023	1110.58	871.326	990.952	1.27458	0.0788662
chromosome	LBUCD034_1999		hypothetical protein	255	257	197	176	7.88064	7.27326	7.42247	6.04466	6.65896	7.65155	200.74	238.599	219.669	0.841327	0.485718
chromosome	LBUCD034_2000		cadmium resistance transporter	509	683	429	558	29.4026	36.1296	30.2124	35.8212	35.9754	29.8075	580.865	497.499	539.182	1.16757	0.36083
chromosome	LBUCD034_2001	recq3	ATP-dependent DNA helicase RecQ (EC 3.6.1.-)	6202	4822	4934	4064	129.288	92.051	125.397	94.1496	93.1003	127.342	4166.28	5887.79	5027.03	0.707613	0.000437475
chromosome	LBUCD034_2002		hypothetical protein	721	978	567	730	21.5807	26.8068	20.6907	24.2824	25.5446	21.1357	795.526	680.559	738.043	1.16893	0.306342
chromosome	LBUCD034_2003	adhC	aryl-alcohol dehydrogenase (EC 1.1.1.90)	3269	3786	2555	2217	106.907	113.382	101.869	80.5737	96.9779	104.388	2759.97	3076.28	2918.12	0.897176	0.693301
chromosome	LBUCD034_2004		hypothetical protein	1007	6083	878	4173	92.2097	510.082	98.0173	424.653	467.367	95.1135	4755.15	1001.62	2878.39	4.74743	5.97601e-27
chromosome	LBUCD034_2005	pox3	pyruvate oxidase (EC 1.2.3.3)	1861	13534	1553	6199	39.1913	261.002	39.8727	145.078	203.04	39.532	8960.06	1809.75	5384.91	4.951	0.00498309
chromosome	LBUCD034_2006	ribf3	bifunctional protein: riboflavin kinase (EC 2.7.7.2)	158	655	109	281	7.05113	26.7681	5.93047	13.9362	20.3522	6.4908	423.658	140.083	281.87	3.02433	0.0628899
chromosome	LBUCD034_2009		hypothetical protein	999	2248	821	1576	15.8123	32.5838	15.8429	27.722	30.1529	15.8276	1775.05	963.969	1369.51	1.8414	1.89491e-08
chromosome	LBUCD034_2010		hypothetical protein	266	320	240	295	19.9287	21.9544	21.9215	24.5616	23.258	20.9251	289.766	269.374	279.57	1.0757	0.772308
chromosome	LBUCD034_2011	guaD	guanine deaminase (EC 3.5.4.3)	4418	4949	3596	3781	119.506	122.591	118.589	113.661	118.126	119.048	4071.27	4242.41	4156.84	0.959659	0.794114
chromosome	LBUCD034_2012		hypothetical protein	261	303	249	259	9.74751	10.3626	11.3374	10.7496	10.5561	10.5425	263.702	272.332	268.017	0.968311	0.929072
chromosome	LBUCD034_2013		hypothetical protein	57	98	61	82	9.92425	15.6251	12.9483	15.8663	15.7457	11.4363	84.3612	63.4052	73.8832	1.33051	0.428094
chromosome	LBUCD034_2014		hypothetical protein	204	251	168	185	3.92804	4.42583	3.94381	3.95873	4.19228	3.93593	202.934	197.053	199.994	1.02984	0.914644
chromosome	LBUCD034_2016	dape5	succinyl-diaminopimelate desuccinylase (EC 3.5.1.18)	9194	13644	7566	10378	297.524	404.328	298.501	373.224	388.776	298.012	11200.1	8877.64	10038.9	1.2616	0.0194101
chromosome	LBUCD034_2017		hypothetical protein	915	1153	755	989	95.0507	109.683	95.6185	114.174	111.929	95.3346	1005.26	884.715	944.989	1.13625	0.405154
chromosome	LBUCD034_2018		XRE family transcriptional regulator	1904	2878	1667	2654	85.9009	118.904	91.6911	133.067	125.985	88.796	2606.53	1897.94	2252.23	1.37335	0.00376987
chromosome	LBUCD034_2019		hypothetical protein	1555	2354	1369	2149	134.424	186.349	144.281	206.452	196.4	139.352	2120.52	1554.54	1837.53	1.36409	0.00577541
chromosome	LBUCD034_2020		Beta-glucosidase-related glycosidase (EC 3.2.1.21)	9835	13708	7400	8738	152.928	195.192	140.284	150.996	173.094	146.606	10366.2	9084.88	9725.53	1.14104	0.447248
chromosome	LBUCD034_2021		putative nitrate transporter	5525	6903	4116	4517	172.908	197.832	157.044	157.099	177.465	164.976	5281.44	5079.21	5180.33	1.03981	0.811522
chromosome	LBUCD034_2022		putative orotate transporter	842	815	738	778	32.8348	29.1041	35.0864	33.7163	31.4102	33.9606	751.999	839.798	795.899	0.895452	0.471482
chromosome	LBUCD034_2023		Short-chain dehydrogenase/reductase (EC 1.1.1.100)	258	397	175	223	12.7574	17.9766	10.5497	12.2542	15.1154	11.6535	284.437	226.97	255.703	1.25319	0.449686
chromosome	LBUCD034_2024		LysR family transcriptional regulator	1350	1711	1188	1450	55.628	64.5631	59.6812	66.3997	65.4814	57.6546	1482.51	1349.29	1415.9	1.09873	0.501513
chromosome	LBUCD034_2025		NmrA-like protein	361	420	283	307	13.9894	14.9044	13.3702	13.2211	14.0627	13.6798	338.227	340.221	339.224	0.994137	1
chromosome	LBUCD034_2026		hypothetical protein	163	177	111	156	3.83074	3.80928	3.18038	4.07435	3.94182	3.50556	156.512	143.656	150.084	1.0895	0.831351
chromosome	LBUCD034_2027		putative phosphoglycerate mutase (EC 5.4.2.1)	225	300	187	255	12.6427	15.4367	12.8104	15.9234	15.6801	12.7265	260.337	218.351	239.344	1.19229	0.444551
chromosome	LBUCD034_2028	araA-C	L-arabinose isomerase C-term (EC 5.3.1.4)	111	92	93	79	5.23724	3.97505	5.34963	4.14233	4.05869	5.29344	80.2568	108.163	94.2099	0.741998	0.364641
chromosome	LBUCD034_2029	araA-N	L-arabinose isomerase N-term (EC 5.3.1.4)	85	81	63	50	5.02752	4.38727	4.54293	3.28657	3.83692	4.78523	60.3965	77.9499	69.1732	0.774811	0.544955
chromosome	LBUCD034_2030	araR1	Arabinose operon regulatory protein	1935	2634	1574	2252	87.2995	108.823	86.5758	112.911	110.867	86.9376	2292.64	1857.52	2075.08	1.23425	0.0772102
chromosome	LBUCD034_2032		Transcriptional regulator	792	878	716	774	48.468	49.2038	53.42	52.6392	50.9215	50.944	776.461	802.885	789.673	0.967088	0.873228
chromosome	LBUCD034_2033		major facilitator superfamily permease	321	207	237	276	8.08174	4.77249	7.2746	7.7223	6.2474	7.67817	232.151	293.831	262.991	0.790083	0.416923
chromosome	LBUCD034_2034		hypothetical protein	223	164	175	210	16.0272	10.7937	15.3339	16.773	13.7834	15.6805	179.377	210.273	194.825	0.853067	0.573622
chromosome	LBUCD034_2036		hypothetical protein	1885	2421	1586	2231	211.836	249.148	217.296	278.629	263.889	214.566	2191.81	1840.79	2016.3	1.19069	0.165308
chromosome	LBUCD034_2037		hypothetical protein	4282	5452	3640	3907	245.061	285.731	253.974	248.49	267.111	249.518	4349.48	4203.66	4276.57	1.03469	0.762241
chromosome	LBUCD034_2038	aad	D-alanyl-D-alanine dipeptidase (EC 3.4.13.22)	4939	5840	3762	4055	324.76	351.65	301.58	296.314	323.982	313.17	4590.75	4589.5	4590.13	1.00027	0.981473
chromosome	LBUCD034_2039		FAD(NAD)-dependent oxidoreductase	15645	18473	12336	12615	308.453	333.523	296.517	276.401	304.962	302.485	14410.3	14786.9	14598.6	0.974533	0.898295
chromosome	LBUCD034_2040		hypothetical protein	2082	2456	1711	1625	32.0115	34.5803	32.0727	27.7662	31.1732	32.0421	1888.47	2008.97	1948.72	0.940018	0.747772
chromosome	LBUCD034_2041		putative alpha-galactosidase (EC 3.2.1.22)	1024	1113	742	825	29.7147	29.5761	26.2504	26.605	28.0906	27.9826	902.311	928.996	915.653	0.971275	0.870384
chromosome	LBUCD034_2042		putative arabinosidase (EC 3.2.1.55)	1723	2032	1348	1423	27.6975	29.9125	26.4183	25.4213	27.6669	27.0579	1603.67	1622.21	1612.94	0.988571	0.978112
chromosome	LBUCD034_2043		major facilitator transporter	471	513	383	423	13.509	13.474	13.3926	13.4829	13.4784	13.4508	438.327	452.063	445.195	0.969615	0.893307
chromosome	LBUCD034_2044		Alpha-L-arabinofuranosidase (EC 3.2.1.55)	275	390	242	300	7.02374	9.12169	7.5355	8.51521	8.81845	7.27962	321.904	274.855	298.379	1.17118	0.431622
chromosome	LBUCD034_2045		HTH-type transcriptional regulator, ArsR family	926	1225	790	880	38.2843	46.3789	39.8197	40.4325	43.4057	39.052	978.402	910.741	944.572	1.07429	0.616751
chromosome	LBUCD034_2046		hypothetical protein	5729	6151	4573	5248	337.241	331.575	328.189	343.316	337.446	332.715	5348.1	5447.83	5397.97	0.981693	0.886534
chromosome	LBUCD034_2047		putative choloylglycine hydrolase (EC 3.5.1.24)	2912	3976	2318	2521	115.377	144.261	111.97	111.004	127.632	113.673	2999.65	2765.28	2882.46	1.08475	0.624739
chromosome	LBUCD034_2048		putative sugar-phosphatase (EC 3.1.3.23)	3854	4269	2898	3777	177.109	179.651	162.363	192.892	186.271	169.736	3782.47	3558.98	3670.73	1.0628	0.711529
chromosome	LBUCD034_2049		ABC superfamily ATP binding cassette transporter, membrane protein	1746	2058	1245	1277	109.562	118.259	95.2457	89.0521	103.656	102.404	1538	1572.04	1555.02	0.978346	0.954647
chromosome	LBUCD034_2050		ABC superfamily ATP binding cassette transporter, ATPase component (EC 3.6.3.-)	5156	6127	3981	3835	133.621	145.407	125.781	110.45	127.929	129.701	4596.28	4823.04	4709.66	0.952984	0.861684
chromosome	LBUCD034_2051		ABC superfamily ATP binding cassette transporter, permease component	2231	2670	1735	1601	126.51	138.647	119.946	100.891	119.769	123.228	1966.1	2094.3	2030.2	0.938784	0.83783
chromosome	LBUCD034_2052		hypothetical protein	1605	1730	1209	1451	188.959	186.515	173.532	189.844	188.179	181.245	1491.04	1483.4	1487.22	1.00515	1
chromosome	LBUCD034_2053		hypothetical protein	6363	10159	6132	8358	1248.54	1825.43	1466.91	1822.56	1824	1357.73	8670.41	6675.8	7673.11	1.29878	0.00671855
chromosome	LBUCD034_2054		transposase IS116 family protein	452	478	365	404	13.8648	13.427	13.6499	13.772	13.5995	13.7574	413.597	432.313	422.955	0.956707	0.837017
chromosome	LBUCD034_2055		hypothetical protein	4381	4145	3491	3527	741.876	642.773	720.724	663.746	653.259	731.3	3598.96	4162.43	3880.7	0.864631	0.201032
chromosome	LBUCD034_2056		hypothetical protein	2962	2603	2243	2174	297.688	239.566	274.831	242.814	241.19	286.26	2238.63	2744.6	2491.62	0.815646	0.0678929
chromosome	LBUCD034_2057		hypothetical protein	6416	6014	4779	4680	204.415	175.464	185.63	165.704	170.584	195.023	4992.19	5897.86	5445.02	0.84644	0.127296
chromosome	LBUCD034_2058		putative L-asparaginase (EC 3.5.1.1)	2959	2766	2287	2375	112.549	96.344	106.053	100.392	98.3681	109.301	2412.86	2769.29	2591.08	0.871289	0.241708
chromosome	LBUCD034_2059		hypothetical protein	1167	1211	1060	954	116.34	110.555	128.833	105.693	108.124	122.587	1011.34	1186	1098.67	0.852735	0.284307
chromosome	LBUCD034_2060	potA	spermidine/putrescine transport system, ATP-binding component (EC 3.6.3.31)	3690	3815	3079	2869	125.661	118.972	127.834	108.578	113.775	126.747	3114.44	3588.2	3351.32	0.867967	0.258693
chromosome	LBUCD034_2061	potB	spermidine/putrescine transport system, permease component I	3203	2825	2234	2168	146.106	118.006	124.238	109.903	113.955	135.172	2329.07	2854.23	2591.65	0.816008	0.0670264
chromosome	LBUCD034_2062	potC	spermidine/putrescine transport system, permease component II	4238	4290	3248	3031	191.202	177.24	178.652	151.969	164.605	184.927	3399.74	3949.95	3674.85	0.860704	0.213758
chromosome	LBUCD034_2063	potD	spermidine/putrescine-binding periplasmic protein, precursor	5054	4814	3853	3546	175.004	152.649	162.657	136.455	144.552	168.831	3891	4698.39	4294.69	0.828156	0.0900813
chromosome	LBUCD034_2065		hypothetical protein	7059	7155	5753	6071	793.289	736.331	788.213	758.205	747.268	790.751	6203.41	6782.83	6493.12	0.914575	0.453832
chromosome	LBUCD034_2066		major facilitator superfamily transporter permease	3452	3909	2716	3031	89.0874	92.3817	85.4548	86.93	89.6559	87.2711	3239.11	3259.16	3249.13	0.993846	0.978112
chromosome	LBUCD034_2067		Cation transport ATPase (EC 3.6.3.-)	26782	32115	21645	23433	365.02	400.827	359.66	354.928	377.877	362.34	25840.5	25626.2	25733.3	1.00836	0.92568
chromosome	LBUCD034_2068		hypothetical protein	1065	1372	913	1240	51.8319	61.1472	54.1725	67.0668	64.107	53.0022	1229.35	1050.07	1139.71	1.17073	0.264339
chromosome	LBUCD034_2069	xpk1	Phosphoketolase (EC 4.1.2.9)	2974	2592	2434	2108	45.9549	36.6776	45.8535	36.1993	36.4384	45.9042	2199.34	2863.72	2531.53	0.768003	0.0165118
chromosome	LBUCD034_2070		putative phosphohydrolase	1178	1672	937	1420	51.0954	66.4121	49.5492	68.4483	67.4302	50.3223	1450.32	1118.23	1284.27	1.29698	0.0375168
chromosome	LBUCD034_2071	asd	Aspartate-semialdehyde dehydrogenase (EC 1.2.1.11)	10692	12036	8439	8804	367.145	378.474	353.289	335.967	357.22	360.217	9695.89	10110.5	9903.21	0.95899	0.780525
chromosome	LBUCD034_2072	dapC	N-succinyldiaminopimelate aminotransferase (EC 2.6.1.17)	8677	9523	6738	6606	270.867	272.229	256.435	229.173	250.701	263.651	7482.62	8139.45	7811.04	0.919302	0.529027
chromosome	LBUCD034_2073	dapB	Dihydrodipicolinate reductase (EC 1.3.1.26)	4634	4772	3367	3180	222.033	209.381	196.682	169.327	189.354	209.358	3681.17	4209.51	3945.34	0.874489	0.371639
chromosome	LBUCD034_2074	dapA	dihydrodipicolinate synthase (EC 4.2.1.52)	4808	5315	3593	3770	194.87	197.269	177.541	169.809	183.539	186.206	4219.81	4426.68	4323.24	0.953266	0.749299
chromosome	LBUCD034_2075	dape7	N-acetyldiaminopimelate deacetylase (EC 3.5.1.47)	3800	4058	2972	2807	122.33	119.629	116.643	100.422	110.026	119.487	3184.34	3577.15	3380.75	0.89019	0.377953
chromosome	LBUCD034_2076	dapD	Tetrahydrodipicolinate succinyltransferase (EC 2.3.1.117)	2304	2528	1876	1759	120.175	120.749	119.296	101.962	111.355	119.736	1989.16	2212.83	2101	0.898923	0.4613
chromosome	LBUCD034_2077	lysA	Diaminopimelate decarboxylase (EC 4.1.1.20)	3468	3916	2668	2996	98.3272	101.675	92.2235	94.4006	98.0375	95.2753	3223.68	3238.3	3230.99	0.995487	0.982444
chromosome	LBUCD034_2078	lysc1	aspartate kinase (EC 2.7.2.4)	3537	4928	2821	3612	93.4266	119.201	90.8446	106.028	112.615	92.1356	3973.71	3362.05	3667.88	1.18193	0.132545
chromosome	LBUCD034_2079	dapF	Diaminopimelate epimerase (EC 5.1.1.7)	5082	7204	4017	5674	189.796	246.378	182.901	235.494	240.936	186.349	6015.67	4809.11	5412.39	1.25089	0.0340699
chromosome	LBUCD034_2080		hypothetical protein	377	304	297	294	63.841	47.1419	61.3163	55.3278	51.2349	62.5786	282.496	356.165	319.331	0.793159	0.20348
chromosome	LBUCD034_2081		hypothetical protein	577	563	520	491	36.024	32.1884	39.5804	34.0671	33.1278	37.8022	495.102	583.962	539.532	0.847832	0.340498
chromosome	LBUCD034_2082		ATP-dependent RNA helicase (EC 3.6.1.-)	5034	5326	4093	3824	79.0714	76.6095	78.3807	66.7517	71.6806	78.7261	4252.79	4831.33	4542.06	0.880253	0.313845
chromosome	LBUCD034_2083		putative fumarylacetoacetate hydrolase (EC 4.1.1.-)	19808	16689	16664	15702	862.191	665.224	884.307	759.549	712.387	873.249	15278.5	19342.2	17310.4	0.789907	0.0151891
chromosome	LBUCD034_2084		putative 6-phosphogluconolactonase (EC 3.1.1.31)	24935	28670	19555	21002	878.18	924.648	839.639	822.002	873.325	858.91	23111.9	23504.3	23308.1	0.983307	0.925683
chromosome	LBUCD034_2085		hypothetical protein	616	648	515	392	46.4321	44.7288	47.3266	32.8369	38.7828	46.8793	478.972	599.599	539.285	0.798822	0.231136
chromosome	LBUCD034_2086		ferric uptake regulator family protein	5477	9834	4955	8831	434.01	713.611	478.698	777.687	745.649	456.354	8781.68	5554.4	7168.04	1.58103	1.30088e-06
chromosome	LBUCD034_2087		putative N-acetylmuramoyl-L-alanine amidase (EC 3.5.1.28)	6828	7271	5378	6525	253.472	247.176	243.399	269.188	258.182	248.436	6490.63	6450.01	6470.32	1.0063	1
chromosome	LBUCD034_2088	proB	Glutamate 5-kinase (EC 2.7.2.11)	2783	3161	2062	2705	126.481	131.556	114.251	136.621	134.089	120.366	2752.62	2551.76	2652.19	1.07871	0.622757
chromosome	LBUCD034_2089	proA	Gamma-glutamyl phosphate reductase (EC 1.2.1.41)	5230	6472	4089	4597	155.788	176.541	148.495	152.176	164.359	152.142	5141.72	4922.45	5032.09	1.04454	0.729821
chromosome	LBUCD034_2090		HTH-type transcriptional regulator	1389	1833	1218	1380	93.828	113.388	100.309	103.597	108.493	97.0683	1497.2	1385.7	1441.45	1.08046	0.560901
chromosome	LBUCD034_2091		hypothetical protein	1216	1701	1036	1101	123.213	157.834	127.98	123.979	140.906	125.596	1295.1	1195.13	1245.11	1.08365	0.592751
chromosome	LBUCD034_2092		putative ABC-type proline/glycine betaine transport system, permease and substrate binding protein	4807	4680	3664	3694	116.975	104.289	108.701	99.897	102.093	112.838	3912.19	4468.36	4190.27	0.875532	0.252572
chromosome	LBUCD034_2093		putative ABC-type proline/glycine betaine transport system, permease and substrate binding protein; ATP-binding protein (EC 3.6.3.32)	2671	2833	2193	2462	104.82	101.81	104.923	107.373	104.592	104.871	2486.77	2576.1	2531.44	0.965325	0.804749
chromosome	LBUCD034_2094		YibE/F family protein	1927	2291	1424	1720	92.6893	100.913	83.5062	91.9421	96.4277	88.0978	1868.77	1764.65	1816.71	1.059	0.71265
chromosome	LBUCD034_2095		YibE/F protein	2327	3145	1858	2570	77.3276	95.7048	75.274	94.9095	95.3071	76.3008	2675.01	2213.12	2444.06	1.2087	0.107728
chromosome	LBUCD034_2096		putative universal stress protein	5207	6625	4187	4954	443.916	517.218	435.188	469.361	493.29	439.552	5393.62	4969.66	5181.64	1.08531	0.494556
chromosome	LBUCD034_2097		putative acyl-CoA thioester hydrolase (EC 3.1.2.-)	2217	2024	1693	1691	156.606	130.927	145.801	132.747	131.837	151.204	1740.98	2062.69	1901.83	0.844033	0.155335
chromosome	LBUCD034_2098		putative (R,R)-butanediol dehydrogenase (EC 1.1.1.-)	65725	102108	55710	76751	2275.85	3237.78	2351.84	2953.49	3095.63	2313.84	83337.9	64427	73882.4	1.29352	0.00606063
chromosome	LBUCD034_2100		ArsR family transcriptional regulator	354	485	310	361	37.7248	47.3303	40.276	42.7532	45.0418	39.0004	393.977	352.911	373.444	1.11636	0.561878
chromosome	LBUCD034_2101		Cation-efflux pump	675	940	590	655	40.1164	51.1588	42.7495	43.2611	47.2099	41.4329	740.136	672.269	706.203	1.10095	0.519543
chromosome	LBUCD034_2102	azld3	AzlD-like membrane transport protein	143	238	149	248	15.9255	24.2722	20.2304	30.6936	27.4829	18.078	230.523	156.674	193.598	1.47136	0.11537
chromosome	LBUCD034_2103	azlc3	AzlC family branched-chain amino acid transporter	195	292	174	308	10.2142	14.0064	11.1117	17.9291	15.9677	10.6629	284.785	196.322	240.554	1.4506	0.0913734
chromosome	LBUCD034_2104		macro domain protein	2460	3802	1949	2562	184.303	260.846	178.02	213.312	237.079	181.162	2947.81	2330.59	2639.2	1.26483	0.0492115
chromosome	LBUCD034_2105	rara3	recombination factor protein	2311	4010	1901	3039	64.6337	102.702	64.8189	94.4556	98.5787	64.7263	3285.89	2231.01	2758.45	1.47282	0.000151113
chromosome	LBUCD034_2106		hypothetical protein	291	459	254	346	49.9622	72.1666	53.1671	66.0181	69.0923	51.5647	375.141	289.612	332.376	1.29533	0.147252
chromosome	LBUCD034_2107		hypothetical protein	6452	5428	4899	4504	133.152	102.581	123.26	103.298	102.94	128.206	4652.74	5986.27	5319.51	0.777234	0.0125155
chromosome	LBUCD034_2108		hypothetical protein	438	767	369	588	47.9156	76.8374	49.2142	71.4855	74.1615	48.5649	632.028	428.009	530.018	1.47667	0.00633756
chromosome	LBUCD034_2109		hypothetical protein	7350	9897	6366	7956	295.958	364.94	312.515	356.021	360.48	304.236	8348.94	7285.57	7817.25	1.14596	0.212091
chromosome	LBUCD034_2110		putative endopeptidase (EC 3.4.24.-)	19287	26916	15634	20310	363.448	464.475	359.177	425.329	444.902	361.312	22009.2	18482.2	20245.7	1.19083	0.086737
chromosome	LBUCD034_2111		transposase IS116/IS110/IS902 family protein	395	491	349	414	12.1164	13.7922	13.0516	14.1128	13.9525	12.584	424.327	395.623	409.975	1.07256	0.737648
chromosome	LBUCD034_2112		transposase IS116/IS110/IS902 family protein	802	1131	644	818	24.9099	32.1688	24.3862	28.2351	30.202	24.6481	906.226	764.912	835.569	1.18474	0.231923
chromosome	LBUCD034_2113		ROK_glcA family protein	15128	17930	11068	13014	580.773	630.348	518.031	555.232	592.79	549.402	14390.8	13787.5	14089.1	1.04376	0.755217
chromosome	LBUCD034_2114		hypothetical protein	1743	1437	1147	1336	291.17	219.827	233.601	248.024	233.926	262.385	1307.15	1512.43	1409.79	0.86427	0.361774
chromosome	LBUCD034_2115		hypothetical protein	8110	14993	8960	13638	1758.84	2977.62	2369.06	3286.97	3132.29	2063.95	13480	9188.09	11334.1	1.46712	0.0325634
chromosome	LBUCD034_2116	map	methionyl aminopeptidase (EC 3.4.11.18)	14422	14522	11488	14133	672.761	620.35	653.342	732.669	676.509	663.051	13541.3	13700	13620.7	0.988416	0.89708
chromosome	LBUCD034_2117	pgpA	phosphatidylglycerophosphatase A (EC 3.1.3.27)	2615	3354	2105	2431	193.569	227.354	189.967	199.981	213.667	191.768	2690.16	2497.14	2593.65	1.0773	0.559221
chromosome	LBUCD034_2118		putative DNA-3-methyladenine glycosylase II (EC 3.2.2.21)	1955	2534	1544	1686	112.406	133.421	108.231	107.73	120.576	110.318	1953.38	1849.25	1901.31	1.05631	0.680005
chromosome	LBUCD034_2119		hypothetical protein	1111	1482	904	1087	111.658	136.395	110.766	121.407	128.901	111.212	1195.41	1066.67	1131.04	1.12069	0.415091
chromosome	LBUCD034_2120		beta-phosphoglucomutase (EC 5.4.2.6)	1764	2250	1432	1612	96.9164	113.202	95.9185	98.4242	105.813	96.4175	1794.79	1691.64	1743.22	1.06098	0.655615
chromosome	LBUCD034_2121		hypothetical protein	8957	10546	8298	9998	753.228	812.131	850.743	934.362	873.247	801.985	9694.44	9199.14	9446.79	1.05384	0.774152
chromosome	LBUCD034_2122		hypothetical protein	1944	2648	1418	2296	127.826	159.447	113.674	167.777	163.612	120.75	2321.64	1769.2	2045.42	1.31226	0.0204951
chromosome	LBUCD034_2123	rnhA	Ribonuclease HI (EC 3.1.26.4)	2334	2348	1819	1841	94.9092	87.434	90.1781	83.1954	85.3147	92.5437	1956.32	2193.31	2074.81	0.89195	0.382704
chromosome	LBUCD034_2124		hypothetical protein	11343	15813	10743	11242	844.697	1078.36	975.348	930.368	1004.36	910.022	12568.1	11788.9	12178.5	1.06609	0.608654
chromosome	LBUCD034_2125	arbZ	1-acyl-sn-glycerol-3-phosphate acyltransferase (EC 2.3.1.51)	9042	8629	7168	7086	388.108	339.175	375.1	338.009	338.592	381.604	7357.65	8568.85	7963.25	0.858651	0.162179
chromosome	LBUCD034_2126	arbY	lipopolysaccharide biosynthesis glycosyltransferase (EC 2.4.1.-)	8091	7823	6511	6337	315.518	279.364	309.55	274.627	276.996	312.534	6624.67	7725.14	7174.91	0.857547	0.165094
chromosome	LBUCD034_2127	arbV	1-acyl-sn-glycerol-3-phosphate acyltransferase (EC 2.3.1.51)	6264	5421	4824	5275	298.974	236.938	280.705	279.796	258.367	289.839	5054.5	5852.06	5453.28	0.863712	0.197418
chromosome	LBUCD034_2128		putative multidrug ABC transporter (EC 3.6.3.-)	4553	5543	3690	4757	96.3753	107.445	95.226	111.902	109.674	95.8007	4834.03	4362.62	4598.32	1.10806	0.421363
chromosome	LBUCD034_2129		transposase IS116/IS110/IS902 family protein	835	1063	624	926	25.9349	30.2347	23.6289	31.963	31.0989	24.7819	934.247	768.782	851.514	1.21523	0.194781
chromosome	LBUCD034_2130		transposase IS116/IS110/IS902 family protein	482	526	407	481	14.7851	14.7753	15.2206	16.3968	15.5861	15.0028	474.253	471.558	472.906	1.00571	1
chromosome	LBUCD034_2131	arbX	lipopolysaccharide biosynthesis glycosyltransferase (EC 2.4.-.-)	1553	1910	1193	1598	70.3218	79.2003	65.8597	80.4143	79.8073	68.0908	1644.1	1449.1	1546.6	1.13457	0.374538
[truncated: 378 more rows]
